# Supplementary material for: Transcriptional analysis of abdominal fat in genetically fat and lean chickens reveals adipokines, lipogenic genes and a link between hemostasis and leanness
Source: BMC Genomics. 2013 Aug 16;14:557. doi: 10.1186/1471-2164-14-557 (PMC3765218; doi:10.1186/1471-2164-14-557)
Supplement: Additional file 1 — Microarray experimental design. A Microsoft Excel file containing a single work sheet “Array Hybridization Design” describes the balanced block hybridization scheme used for the time-course microarray analysis of abdominal fat in FL-LL chickens. [file 1471-2164-14-557-S1.xlsx]

## Sheet: Array Hybridization Design
Additional File 1. Experimental design for hybridization of 48 abdominal fat samples from FL and LL cockerels
Age (wk)	Red (F635)	Green (F532)	Red (F635)	Green (F532)	Red (F635)	Green (F532)	Red (F635)	Green (F532)
	Slide 74		Slide 75		Slide 76		Slide 77
1	LL1	FL1	FL2	LL2	LL3	FL3	FL4	LL4
	Slide 62		Slide 63		Slide 64		Slide 65
3	LL5	FL5	FL6	LL6	LL7	FL7	FL8	LL8
	Slide 66		Slide 67		Slide 68		Slide 69
5	LL9	FL9	FL10	LL10	LL11	FL11	FL12	LL12
	Slide 19		Slide 20		Slide 21		Slide 22
7	LL13	FL13	FL14	LL14	LL15	FL15	FL16	LL16
	Slide 58		Slide 59		Slide 60		Slide 61
9	LL17	FL17	FL18	LL18	LL19	FL19	FL20	LL20
	Slide 54		Slide 55		Slide 56		Slide 57
11	LL21	FL21	FL22	LL22	LL23	FL23	FL24	LL24
Microarrays: 24 Del-Mar 14K Chicken Integrated Systems Arrays (NCBI GEO Platform # GPL1731) were hybridized to 48 abdominal fat
	RNA samples = 4 birds/genotype x 2 genotypes x 6 ages.
Hybridization:	Balanced block design where 2 FL and LL dye pairs and 2 LL and FL dye pairs were hybridization at each age.
	Green = Alexa Fluor® 555 dye
	Red = Alexa Fluor® 647 dye
