# Supplementary material for: Transcriptional analysis of abdominal fat in genetically fat and lean chickens reveals adipokines, lipogenic genes and a link between hemostasis and leanness
Source: BMC Genomics. 2013 Aug 16;14:557. doi: 10.1186/1471-2164-14-557 (PMC3765218; doi:10.1186/1471-2164-14-557)
Supplement: Additional file 2 — Description of the primers used for the qRT-PCR analysis. A Microsoft Excel file containing a single work sheet “Primer information” provides the gene symbol, gene name, forward and reverse primer sequences, GenBank accession and amplicon size (bp) for each primer used for qRT-PCR analysis. [file 1471-2164-14-557-S2.xlsx]

## Sheet: qRT-PCR Primers
Additional File 2. Primers used for qRT-PCR Analysis
Gene Symbol	Gene name	Forward (F) and reverse (R) primers	GenBank Accession*	Amplicon Size (bp)
A2M	Alpha-2-macroglobulin	5’- TGGAGGAGCCCTTAGAAGACTGT -3’ (F)	XM_416476	92
		5’- TGTCATCTTCATTCATCTCCACTACTG -3’ (R)
ADIPOQ	Adiponectin	5’- AATGTCGTGTGCCAACTGGAT -3’ (F)	NM_206991	64
		5’- TTCCAGGCAGCCCATTGT -3’ (R)
ADIPOR1	Adiponectin receptor 1	5’- GGCACCGGCCTCCAAT -3’ (F)	NM_001031027	63
		5’- TCGGTGTGTATTCGAAAGATGCT -3’ (R)
ANGPTL4	Angiopoietin-like 4	5’- TGGCCGGGCAGCAA -3’ (F)	XM_001232283	71
		5’- AACAGTAGACTTTGAAGGGCTGAGA -3’ (R)
ANXA5	Annexin A5	5’- GAGAGACATCAGGCCATTTTCAG -3’ (F)	NM_001031538	74
		5’- CAACTCTGCCATCAGGATCTCTATT -3’ (R)
ATRN	Attractin	5’- TCTGCAGGCTGGCAAGGT -3’ (F)	XM_420884	69
		5’- CCTCACGGGTCCAAAATGAC-3’ (R)
BCMO1	Beta-carotene 15,15'-monooxygenase	5’- GCATCCAGAGCCCATAAAAGC -3’ (F)	NM_204635	78
		5’- TGGGCCATTTCGGAGAAGTA-3’ (R)
BCDO2	Beta-carotene oxygenase 2	5’- GCATTGTGGTCTCAGAATTTGG -3’ (F)	XM_417929	72
		5’- GACATGAAGCGTGCAAAGACA-3’ (R)
CMKLR1	Chemokine-like receptor 1	5’- CGGTCAACGCCATTTGGT -3’ (F)	XR_140274	64
		5’- GGGTAGGAAGATGTTGAAGAGGAA-3’ (R)
DIO1	Deiodinase, iodothyronine type I	5’- CTACTGTGAGGTTGGATTTGCTTTT -3’ (F)	NM_001097614	79
		5’- CTGAAGCACCTTGGGTAATGTG-3’ (R)
DIO3	Deiodinase, iodothyronine type III	5’- CAGCCACGCTCTGTCAATAC -3’ (F)	NM_001122648	140
		5’- AGATCCCGAAGGAAGAGAGC-3’ (R)
F2	Thrombin	5’- GGCTGATGCTGGCAGGTT -3’ (F)	NM_204605	64
		5’- GGCCCACGTTTCTTTCAGATT-3’ (R)
F9	Christmas factor	5’- CAGGCATGACACACCACAGAA -3’ (F)	NM_204343	75
		5’- ACAGGACTTTCCGTCTTCATGAA-3’ (R)
FASN	Fatty acid synthase	5’- TTTCAATGATCCAAATCCAGATATTC -3’ (F)	NM_205155	74
		5’- ACCGGTGTTGGTTTGCAAA -3’ (R)
GLUT1	Solute carrier family 2 (facilitated glucose transporter), member 1	5’- AGGTACAGATGCAAAGGTTTAGTCTCT -3’ (F)	NM_205209	99
		5’- ACAACTACAGTGCAGGTAATTAACTATACAAA -3’ (R)
GLUT8	Solute carrier family 2, (facilitated glucose transporter), member 8	5’- CGGCAGAGGAGTCCCAGTAC -3’ (F)	NM_204375	71
		5’- GCTTCTTGTTTTGCACTCTCAGGTA -3’ (R)
GPRC5C	G protein-coupled receptor, family C, group 5, member C	5’- GGCCACTCAGGCCTTCTTCT -3’ (F)	XM_425386	73
		5’- CTGGCCCCACGATGAAGT -3’ (R)
LPL	Lipoprotein lipase	5’- TGCTGGTCCCACCTTTGAGTA -3’ (F)	NM_205282	78
		5’- TGCAGGACATCCACAAAGTCA -3’ (R)
NAMPT	Nicotinamide phosphoribosyltransferase	5’-GCGCCGAGTTCAACATCCT-3’ (F)	NM_001030728	74
		5’-TTGTATTGGGTGGATATTGCTTGT-3’ (R)
PDK4	Pyruvate dehydrogenase kinase, isozyme 4	5’- CAATACTTCTTGGATCGCTTTTACAT -3’ (F)	NM_001199909	70
		5’- AGAAGGGTGTGTTGGTTCATCA -3’ (R)
PLIN2	Perilipin 2	5’- GGAAGACAAACAGCTTGAACACA -3’ (F)	NM_001031420	111
		5’- CCAAGGCTTTTTGACAGCTACA -3’ (R)
PPARA	Peroxisome proliferator-activated receptor alpha	5’- CAAACCAACCATCCTGACGAT -3’ (F)	NM_001001464	63
		5’- GGAGGTCAGCCATTTTTTGGA -3’ (R)
PPARD	Peroxisome proliferator-activated receptor delta	5’- GGCTTTGTGACCCGTGAGTT -3’ (F)	NM_204728	64
		5’- TTGGGCTCCATGATCTCGTT -3’ (R)
PPARG	Peroxisome proliferator-activated receptor gamma	5’- CACTGCAGGAACAGAACAAAGAA -3’ (F)	NM_001001460	66
		5’- TCCACAGAGCGAAACTGACATC -3’ (R)
PRKAB2	Protein kinase, AMP-activated, beta 2 non-catalytic subunit	5’- TGTGACCCGGCCCTACTG -3’ (F)	NM_001044662	63
		5’- GGAGAGCGCGTAGAGGTGAT -3’ (R)
PRKAG1	Protein kinase, AMP-activated, gamma 1 non-catalytic subunit	5’- CCGCCTCCCCGTCATC -3’ (F)	NM_001034827	63
		5’- ATGCGTTTGTGGGTGAGGAT -3’ (R)
PROC	Protein C	5’- TGTGGAAGCTCATCACCATAGG -3’ (F)	NM_204441	69
		5’- AATATCGAGGCATGGCACACT -3’ (R)
RBP4	Retinol binding protein 4, plasma	5’- CAAGGAGAACTTCGACAAGAACAG -3’ (F)	NM_205238	72
		5’- CAGCCCCTCAGGATCTTGATT-3’ (R)
RETSAT	Retinol saturase (all trans retinol 13,14 reductase)	5’- CAGCCCGTCTGCCAAAGA -3’ (F)	XM_424187.3	64
		5’- TGATGGACAACGTGCTTTTACC-3’ (R)
RXRG	Retinoid x receptor, gamma	5’- CCGAGCTGGCAGTCGAA -3’ (F)	NM_205294	63
		5’- TTGGTTGAGCTCTCCGTGTTC-3’ (R)
RARRES2	Retinoic acid receptor responder (tazarotene induced) 2	5’-CGCGTGGTGAAGGATGTG-3’ (F)	XM_003640642	71
		5’-CGACTGCTCCCTAAAGAGGAACT-3’ (R)
SCD	Stearoyl-CoA desaturase (delta-9-desaturase)	5’-CACCGTGTCCACCACAAGTTC-3’ (F)	NM_204890	65
		5’-GAAGTAGCCCCGCATAGCATT-3’ (R)
SOD3	Superoxide dismutase 3	5’-CCAGTGATGGCTGATAATGAGACT-3’ (F)	XM_420760	72
		5’-CTATTTTGGAGCTGGGCTTCA-3’ (R)
SERPIND1	Serine peptidase inhibitor, clade D (heparin cofactor), member 1	5’-TTATCGGAGTGTAGCGGACAAA-3’ (F)	XM_001232766	77
		5’-GCCATTGCAGTGGAAATACCA-3’ (R)
SERPINE2	Serine peptidase inhibitor, clade E (nexin, plasminogen activator inhibitor type 1), member 2	5’-TTGCCATACCATGGAGAAATGA-3’ (F)	NM_001083920	75
		5’-GATAGCAGAGAGCGGTGTTGTG-3’ (R)
SREBF1	Sterol regulatory element binding transcription factor 1	5’-GTCGGCGATCCTGAGGAA-3’ (F)	NM_204126	105
		5’-CTCTTCTGCACGGCCATCTT-3’ (R)
SREBF2	Sterol regulatory element binding transcription factor 2	5’-CATCGCCGCCTCCTAACA-3’ (F)	XM_416222	67
		5’-CCCAATTCCTTTTGCAACATG-3’ (R)
THRSPA	Thyroid hormone responsive spot 14, alpha	5’-CGGAGACTCCAAGGGTGATC-3’ (F)	NM_213577	64
		5’-GGGACTTGGCACAGGAATAAAG-3’ (R)
TXNIP	Thioredoxin interacting protein	5’-GAGGAGCAGCCCGAGGAT-3’ (F)	BM427637	71
		5’-GCCAAACTTGTACTCGTATTTATTGC-3’ (R)
*Primers were designed from NCBI GenBank accessions using ABI Primer Express 2.1 software (Applied Biosystems, Inc.).
