# Supplementary material for: Transcriptional analysis of abdominal fat in genetically fat and lean chickens reveals adipokines, lipogenic genes and a link between hemostasis and leanness
Source: BMC Genomics. 2013 Aug 16;14:557. doi: 10.1186/1471-2164-14-557 (PMC3765218; doi:10.1186/1471-2164-14-557)
Supplement: Additional file 3 — Differentially expressed (DE) gene lists. A Microsoft Excel file containing three work sheets (“Main Effect of Genotype”, “Age X Genotype Interaction” and “Main Effect of Age”) that provide information about DE genes identified as the main effect of genotype, age x genotype interaction, or the main effect of age, respectively. Each list provides the clone ID, gene symbol, gene name, Entrez protein ID, log2 ratio (FL/LL) and FDR adjusted P-value for each DE gene. [file 1471-2164-14-557-S3.xlsx]

## Sheet: Main Effect of Genotype
Main Effect of Genotype (FDR < 0.05)
Clone ID	Gene Symbol	Gene Name	Protein ID	Log Ratio	FDR Adjusted P-Value
pgf1n.pk008.i15	RPLP0	60S ACIDIC RIBOSOMAL PROTEIN P0 (L10E)	NP_000993	0.856557	0.0139162
pgm2n.pk008.n23	TGFBR1	activin like receptor kinase 5	Q06900	0.172507	0.0216882
pgl1n.pk001.h21	ADK	adenosine kinase (EC 2.7.1.20) 345 - human	NP_001114	0.292262	0.0172105
pgp1n.pk004.l17	AGT	angiotensinogen	NP_000020	0.26086	0.00629638
pgl1n.pk009.e7	ABCB6	ATP-binding cassette, sub-family B, member 6	Q9HAQ7	0.181253	0.00022226
pgl1n.pk006.f12	ABCF3	ATP-binding cassette, sub-family F (GCN20), member 3	Q86UA2	0.278437	0.0143583
pgf1n.pk010.d4	BCS1L	BCS1-like; RIKEN cDNA 9130022O19 gene	Q5ZI95	0.270856	0.0312689
pgf1n.pk009.k24	MSMB	Beta-microseminoprotein	P02609	1.17707	0.00925833
pgm2n.pk005.k20	CHST9	carbohydrate (N-acetylgalactosamine 4-0) sulfotransferase 9	Q7L1S5	0.104999	0.0360741
pgf1n.pk004.m21	FAM65A	cDNA sequence BC024814	Q9H8D9	0.158038	0.00443662
pgf1n.pk009.i7	UQCRQ	Chain G, Cytochrome Bc1 Complex From Chicken	NP_055217	0.393509	0.0313836
pgr1n.pk002.k10	CYCS	Cytochrome c	NP_061820	0.164776	0.0107345
pgr1n.pk002.o2	DHTKD1	dehydrogenase E1 and transketolase domain containing 1	Q9HCE2	0.213745	0.0250364
pgf1n.pk010.f10	QDPR	dihydropteridine reductase (EC 1.6.99.7) - human	NP_000311	0.27548	0.0255704
pgr1c.pk001.k11	KLHL20	dJ383J4.1 (A Kelch motif-containing protein)	Q5ZF45	0.145452	0.00895371
pgp1n.pk003.i21	BRP44	DKFZP564B167 protein	NP_056230	0.606403	0.00663157
pgp1c.pk002.p17	DNM1	dynamin 1; dynamin; dynamin1; Dynamin-1	Q5SYX2	0.186965	0.00586395
pgf1n.pk004.e24	TXLNA	expressed sequence AI425952	Q6PAM1	0.145791	0.017331
pgl1n.pk008.i22	VRK3	expressed sequence AI428238	Q8K3G5	0.451653	0.0297229
pgl1n.pk006.n8	FASN	Fatty acid synthase	P12276	0.439957	0.0275558
pco1c.pk001.b18	MLNR	G protein-coupled receptor 38	NP_001498	0.32898	0.0323031
pgf2c.pk001.l2	MBOAT5	gene rich cluster, C3f gene; putative transmembrane protein PTG	Q91V01	0.0906986	0.0330357
pgl1c.pk002.a11	GSTA4	GLUTATHIONE S-TRANSFERASE 4	Q08393	0.217797	0.0314469
pgp1n.pk003.f5	GSTA1	glutathione S-transferase class-alpha	Q9W6J3	0.38	0.028176
pgm2n.pk010.h12	GMPR	guanosine monophosphate reductase	Q5ZJA6	0.180564	0.000536605
pgp1n.pk010.j3	HES6	hairy/enhancer of split 6	Q53SN9	0.390124	0.00995147
pgl1n.pk013.p12	CDC37	Hsp90 co-chaperone Cdc37 (Hsp90 chaperone protein kinase-targetingsubunit) (p50Cdc37)	O57476	0.152174	0.026223
pgm1n.pk001.a20	IPO13	hypothetical protein DKFZp434D0635.1 - human (fragment)	Q5ZIC8	0.191267	0.0360957
pgl1n.pk002.f21	DNAJC16	hypothetical protein DKFZp434K0423.1 - human	Q5ZKZ4	0.139818	0.0282498
pgm2n.pk010.n10	MED9	hypothetical protein FLJ10193	Q9NWA0	0.179735	0.02205
pgf2n.pk002.b18	ZGPAT	hypothetical protein FLJ14972	NP_115916	0.290141	0.0359137
pgf2n.pk001.f24	FOXRED2	hypothetical protein FLJ23322	NP_079231	0.642881	0.00537653
pgf2n.pk001.c24	HIBCH	hypothetical protein MGC31364	NP_055177	0.368766	0.00637318
pgm2n.pk004.m6	NOC4L	hypothetical protein MGC3162	Q9BVI4	0.262149	0.00564724
pgp1n.pk013.f21	CASP1	IK cytokine	O42284	0.291058	0.00829604
pnlb.pk0008.g9	IRL1	ISOFLAVONE REDUCTASE HOMOLOG IRL	NP_001105699	0.748032	0.0298217
pgl1n.pk001.f4	KLC4	kinesin light chain 2	Q66K28	0.201978	0.0012186
pgp2n.pk003.p20	MMP21	matrix metallopeptidase 21	NP_671724	0.175544	0.0154945
pgf1n.pk004.g14	MRAS	muscle RAS oncogene homolog; muscle and microspikes RAS	Q6JHX4	0.126966	0.0205221
pgl1n.pk009.g8		No Hits Found	0	0.338405	0.00840937
pnl1s.pk001.a2		No Hits Found	0	0.27278	0.0305819
pgl1n.pk008.o6		No Hits Found	0	0.232393	0.00857385
pco1s.pk001.g4		No Hits Found	0	0.194059	0.0365929
pgr1n.pk006.l22		No Hits Found	0	0.177594	0.0373259
pgf1n.pk007.b3		No Hits Found	0	0.166517	0.00966647
pnfb.pk0009.g2		No Hits Found	0	0.160163	0.00383651
pgf2n.pk001.c23	NFIC	nuclear factor I-C1 - chicken	Q90930	0.258518	0.0178618
pgf1n.pk006.n10	PRPF19	nuclear matrix protein NMP200 related to splicing factor PRP19	Q9UMS4	0.179622	0.0102859
pgm2n.pk010.i18	PECR	peroxisomal trans 2-enoyl CoA reductase	Q5ZIG4	0.179967	0.0264175
pgl1c.pk002.k6	FGA	pre-fibrinogen alpha subunit	NP_000499	0.826111	0.0201771
pgf1n.pk003.j4	NID2	prenidogen (AA -28 to 1217)	Q3TKX9	0.115462	0.0476883
pgr1c.pk001.e24	CTSL1	procathepsin L	Q6IAV1	0.262819	0.0361824
pgp2n.pk008.m4	PTPN2	protein tyrosine phosphatase, non-receptor type 2, isoform 2; T-cell protein tyrosine phosphatase	P17706	0.300729	0.0385581
pgf1n.pk005.k22	ESAM	Protein with 11 leucine rich repeats, enriched in embryos (59.3 kD)	Q3U102	0.116754	0.0368462
pgf1n.pk004.m12	AP3M2	R31546_1	P53677	0.176935	0.0492256
pgl1n.pk014.h1	MRPS12	ribosomal protein, mitochondrial, S12; mitoribosomal protein s12	O35680	0.203853	0.000192165
pgm2n.pk005.a24	TYSND1	RIKEN cDNA 1300019N10	Q9DBA6	0.0875273	0.0134995
pgl1n.pk008.d8	FAM84A	RIKEN cDNA 4731402F03 gene	NP_660158	0.144927	0.036084
pgl1c.pk002.g1	SEC14L2	SEC14-like 2	Q5EBD0	0.396648	0.00959698
pgl1n.pk010.n20	SEPP1	selenoprotein Pb	NP_005401	0.479135	0.00401188
pgf2c.pk001.h20	SERBP1	SERPINE1 mRNA binding protein 1 (plasminogen activator inhibitor 1 RNA-binding protein)	NP_001026464	0.336987	0.0447033
pgf2n.pk002.k5	GBA	similar to glucocerebrosidase	Q4VX22	0.164054	0.0478762
pgl1c.pk001.b21	ABAT	Similar to RIKEN cDNA 2700038C09 gene	P80404	0.442684	0.000119531
pgl1n.pk015.k2	SSBP3	single stranded DNA binding protein 3	Q3B7C9	0.214031	0.00401383
pgp2n.pk004.h21	SLIT1	Slit1 protein	Q90Z45	0.284208	0.0477306
pgf2n.pk006.j24	SPHK1	sphingosine kinase 1	Q91ZN3	0.162761	0.00091488
pgp1n.pk011.f17	MSMO1	sterol-C4-methyl oxidase-like; C-4 methyl sterol	Q5ZLL6	0.489959	0.0444768
pgl1n.pk014.e24	SULT1C4	sulfotransferase 1C	Q90WR6	0.468381	0.0118064
pgf1n.pk005.f8	TERF2	Telomeric repeat binding factor 2 (TTAGGG repeat binding factor 2) (Telomeric DNA binding protein)	Q9PU53	0.244887	0.0444205
pgf1n.pk007.n7	THOC1	THO complex 1	Q96FV9	0.162013	0.0300315
pgl1n.pk001.h20	QTRT1	tRNA-guanine transglycosylase	Q9BXR0	0.154193	0.0106541
pgl1n.pk004.f16	KARS	Unknown (protein for MGC:36346)	Q5ZKP8	0.143733	0.0048997
pgl1n.pk003.o5	PHGDH	unnamed protein product	Q8C603	0.486757	0.0131706
pgl1n.pk013.d12	PHGDH	unnamed protein product	NP_006614	0.425216	0.00812099
pgf1n.pk011.i20	ACBD4	unnamed protein product	Q6DGF9	0.13195	0.0204827
pgl1n.pk009.f15	MRPL12	unnamed protein product	Q9DB15	0.116374	0.0174063
pgp1n.pk009.m9	VAMP3	vesicle-associated membrane protein 3; cellubrevin	P63025	0.576025	0.0254788
pft1c.pk004.e8	DENND2A	DENN/MADD domain containing 2A	Q8C4S8	-0.309286	0.00445822
pgl1n.pk002.n17	TMX2	thioredoxin-related transmembrane protein 2	Q9Y320	-0.264315	0.0170658
pgf1n.pk012.a6	RPL3	60S RIBOSOMAL PROTEIN L3 (L4)	Q5ZJZ2	-0.825603	0.0145911
pgl1n.pk002.o18	AP1B1	adaptor-related protein complex 1, beta 1 subunit	Q8CC13	-0.330227	0.00401355
pgm2n.pk011.d3	ARL4C	ADP-ribosylation factor-like 7	Q810L2	-0.180992	0.00554359
pgf1n.pk006.a11	ATP5D	ATP synthase, H+ transporting, mitochondrial F1 complex, deltasubunit	P35434	-0.112906	0.025942
pgp1n.pk004.i11	BHLHB2	basic helix-loop-helix domain containing, class B2; eip1 (E47interaction protein 1); cytokine response gene 8;stimulated by retinoic acid 14	Q76JQ4	-0.165033	0.0288368
pgf2n.pk004.l1	CRISPLD1	C/EBP-induced protein	Q98ST5	-0.223521	0.0176054
pgr1n.pk005.o15	KCNMA1	calcium-activated potassium channel	Q8AYS8	-0.622718	0.006717
pgm2n.pk004.k23	TP53	Cellular tumor antigen p53 (Tumor suppressor p53)	P10360	-0.197744	0.00237435
pgm2n.pk002.l24	COL9A2	collagen alpha 2(IX) chain precursor - chicken	P12108	-0.218251	0.00193571
pgl1n.pk015.j10	CXADR	coxsackie virus and adenovirus receptor; 46 kD coxsackievirus and adenovirus receptor (CAR) protein	P78310	-0.1767	0.0168196
pgf2n.pk006.c12	FNDC1	DKFZP586L2024 protein; target of Nesh-SH3	Q3UBM2	-0.174216	0.0122231
pgp1n.pk006.n14	EFEMP1	EGF-containing fibulin-like extracellular matrix protein 1precursor, isoform a precursor; fibrillin-like	Q541U7	-0.136992	0.0168217
pgl1n.pk003.b18	EXOG	endonuclease G-like 1	NP_005098	-0.212512	0.00427349
pgf2n.pk006.g5	ESD	esterase D	Q5TBV0	-0.240723	0.0192313
pgr1n.pk007.j7	SIGLEC1	FLJ00055 protein	Q9BZZ2	-0.229699	0.00167929
pgm1c.pk003.b22	EMCN	glycoprotein gp2	Q9R0H2	-0.430306	0.0346972
pgm2n.pk007.j16	GEM	GTP binding protein overexpressed in skeletal muscle; GTP-bindingprotein overexpressed in skeletal muscle; GTP-bindingprotein expressed in mitogen-stimulated T cells	Q76EY6	-0.251719	0.0343284
pgm2n.pk006.l8	RABIF	guanine-nucleotide-releasing protein Mss4 - human	Q3U2X4	-0.189298	0.00506208
pgp1n.pk014.e8		hypothetical protein XP_105614	0	-0.191836	0.026204
pgp1n.pk005.j17	DYNC2LI1	hypothetical protein XP_216632	Q6T7B9	-0.120383	0.0367661
pgr1n.pk008.j3	IRS1	Insulin receptor subtrate 1	NP_001026741	-0.274132	0.0250512
pgf1n.pk001.b15	ITGA8	Integrin alpha-8	Q5VX94	-0.327126	0.0319751
pgl1n.pk001.k7	JAG2	jagged 2	NP_660142	-0.242345	0.014945
pgp1n.pk002.c24	DOT1L	KIAA1814 protein	Q679P4	-0.291438	0.0123849
pgf2n.pk002.n3	KIRREL	kin of IRRE like	Q5W0F8	-0.320992	0.0317971
pgm2n.pk011.p12	LIMS2	LIM and senescent cell antigen-like domains 2	Q9HA13	-0.2022	0.0020958
pgf1n.pk003.g23	MRPS6	mitochondrial ribosomal protein S6	Q5ZIJ2	-0.245207	0.0389484
pgf2n.pk005.n21	MRPS2	MRPS2 mitochondrial ribosomal protein S2	Q5ZKC2	-0.157186	0.042179
pgl1n.pk004.n14	MYO5B	Myosin Vb (Myosin 5B)	Q9H6Y6	-0.303493	0.0321043
pgp2n.pk010.l10		No Hits Found	0	-0.144958	0.0365529
pgl1n.pk002.o1		No Hits Found	0	-0.18602	0.00496674
pgp1c.pk002.i7		No Hits Found	0	-0.191296	0.00815697
pgl1n.pk007.l11		No Hits Found	0	-0.198195	0.00528955
pgr1n.pk005.c9		No Hits Found	0	-0.202977	0.00777725
pgf1n.pk010.a10		No Hits Found	0	-0.211074	0.00362118
pgf2n.pk002.d8		No Hits Found	0	-0.216281	0.00600322
pnfb.pk0010.b12		No Hits Found	0	-0.277188	0.00241033
pgf2n.pk002.h5		No Hits Found	0	-0.388634	0.0380899
pft1c.pk004.c9		No Hits Found	0	-0.7046	0.0197277
pgf1n.pk007.o6	PPIE	peptidylprolyl isomerase E (cyclophilin E)	Q32Q72	-0.238964	0.0347232
pgp2n.pk008.i14	SIAH2	ppg3	NP_005058	-0.331308	0.0035208
pgf1n.pk002.a12	CDT1	putative CDT1 protein	Q8R4E9	-0.548516	0.020152
pgp1n.pk002.k11	EXOC5	SEC10-like 1 (S. cerevisiae)	Q5F3N2	-0.221679	0.0279695
pgp1n.pk013.f6	SEPHS2	Selenide,water dikinase 2 (Selenophosphate synthetase 2) (Selenium donor protein 2)	NP_036380	-0.151626	0.0482616
pgl1n.pk004.c6	SERINC2	SERINC2 serine incorporator 2	NP_001026061	-0.201472	0.00214551
pgf1n.pk002.a14	LUC7L2	similar to CGI-74 protein; CGI-59 protein	Q8R4E9	-0.550635	0.0180868
pgf1n.pk004.e1	SFTPA2	surfactant protein A precursor	Q5ZKN6	-1.76569	0.0258003
pnfb.pk0007.c2	SMARCA5	SWI/SNF related, matrix associated, actin dependent regulator of chromatin, subfamily a, member 5	Q91ZW3	-0.266548	0.00601232
pgf2n.pk002.f18	TLN1	talin	P54939	-0.14063	0.00364773
pgf1n.pk006.a24	THBS2	thrombospondin 2	P35440	-0.222089	0.0490122
pgr1n.pk008.i4	TUSC2	tumor suppressor candidate 2	O75896	-0.208129	0.0134145
pgp2n.pk002.g12	WDR33	WD repeat domain 33	Q9C0J8	-0.20542	0.0155219
Up-regulated in FL		Note: A total of 213 DE genes involved in the higher order interaction of age x genotype were removed
		from the main effect of genotype list, since these genes are found in the interaction of age x genotype.
Up-regulated in LL

## Sheet: Age X Genotype Interaction
Age x Genotype Interaction (FDR < 0.05)
Clone ID	Gene Symbol	Gene Name	Protein ID	Log2 Ratio	FDR Adjusted P-Value
pgm2n.pk006.p17	HSD17B7	17-beta-hydroxysteroid dehydrogenase type 7	Q62904	0.244725	0.0149413
pgf1n.pk012.g6	ATP2B2	ATPase isoform 2, Na+K+ transporting, beta polypeptide 2	P11506	0.350307	0.00128363
pgl1n.pk006.f14	ABCF3	ATP-binding cassette, sub-family F (GCN20), member 3	Q86UA2	0.776539	8.66298e-05
pgf1n.pk006.l10	RPS14	C10ORF6	Q5ZHW8	0.471203	0.00144688
pgm1n.pk001.m7	C4orf34	chromosome 4 open reading frame 34	Q96QK8	0.573225	0.000650589
pgr1c.pk001.j19	MPLKIP	chromosome 7 open reading frame 11; similar to RIKEN cDNA2810021B07 gene (H. sapiens); Russell-Silver syndromeregion gene	NP_619646	0.824709	5.98855e-05
pgm2n.pk012.o6	BHLHE40	CLAST5	Q542A5	0.636637	0.000395456
pgm1c.pk003.b7	COL4A5	collagen alpha 1(X) chain precursor - chicken	P08125	0.248536	0.000565881
pgp1n.pk003.c10	DDX10	DEAD/H (Asp-Glu-Ala-Asp/His) box polypeptide 10; DEAD/H box-10 (RNAhelicase); ATP-dependent RNA helicase	Q5ZJF6	0.403464	0.000150707
pgf2n.pk002.d14	DHODH	dihydroorotate dehydrogenase (quinone)	Q5ZHY0	0.664686	7.11895e-05
pgr1n.pk006.k18	MCM7	DNA replication licensing factor; MCM7	P33993	0.995019	9.2785e-06
pgp1c.pk002.j16	ENPP4	ectonucleotide pyrophosphatase/phosphodiesterase 4 (putative function)	Q5ZKC4	0.263691	0.00285804
pgp2n.pk008.n13	EMILIN1	elastin microfibril interfacer 1	Q3U254	0.1889	0.0143912
pgm2n.pk004.m4	ETV5	ets variant gene 5 (ets-related molecule)	Q6IBN5	0.191619	0.0111426
pgm2n.pk011.c1	EXFABP	Extracellular fatty acid binding protein (Ex-FABP); Quiescence-specific protein (P20K);	P21760	0.711664	0.00221699
pgf2n.pk004.l3	FEZF2	Fez family zinc finger 2	NP_060478	0.267614	0.00729608
pgm2n.pk005.p13	FMN2	formin 2	Q5VU37	0.267864	0.0183634
pgm1c.pk003.p11	FXR1	fragile-X-related protein 1 isoform d	P51114	0.380571	0.00581492
pgf2n.pk005.h14	GSTA4	glutathione S-transferase alpha 4	P26697	0.333781	0.0297043
pgp1c.pk002.c6	ID4	helix-loop-helix protein Id4	Q544D2	0.30622	0.0022577
pnfb.pk0006.c6	HNRNPM	heterogeneous nuclear ribonucleoprotein M, isoform a; heterogenous nuclear ribonucleoprotein M4; N-acetylglucosamine receptor 1; heterogenous nuclear ribonucleoprotein M; M4 protein	Q5ZL80	0.315924	0.0219526
pgp1n.pk003.c14	HYAL3	hyaluronoglucosaminidase 3	Q8VEI3	0.225674	0.0213653
pgm2n.pk005.p24		hypothetical protein BC011880	Q9PWA2	0.200525	0.0480721
pgm2n.pk004.j2	TBC1D19	hypothetical protein FLJ22557	Q8N5T2	0.963889	9.38203e-06
pgp2n.pk007.o12	IARS2	hypothetical protein FLJ22662	Q5ZKA2	0.127643	0.030617
pgl1n.pk002.e23	UROC1	hypothetical protein FLJ31300	Q68CJ7	0.70766	1.22676e-05
pgp2n.pk005.m7	KXD1	hypothetical protein MGC2749	Q9BQD3	0.299965	0.049214
pgp2n.pk004.l8	CNOT3	hypothetical protein MGC40675	O75175	0.181398	0.0257147
pgp1n.pk005.a17	MTMR11	hypothetical protein XP_110476	Q5SZ62	0.686787	0.000103648
pgl1n.pk007.k23	LOC771436	immunoglobulin-like receptor CHIR-A	Q5ZKN0	0.882034	0.000146166
pgr1n.pk005.m20	INPP5B	inositol polyphosphate-5-phosphatase, 75kDa	P32019	0.377203	0.0268977
pgr1n.pk003.n16	ILKAP	integrin-linked kinase-associated serine/threonine phosphatase 2C; protein phosphatase 2c, delta isozyme	Q9H0C8	0.923631	1.54058e-06
pgl1n.pk013.d1	ISCA2	Iron-sulfur cluster assembly 2	Q8IYZ0	0.269684	0.009034
pgl1n.pk004.i21	GXYLT2	KIAA0638 protein	Q810K9	1.09407	0.0001149
pgp2n.pk003.j23	BAIAP2L1	Lethal giant larvae (Drosophila) homolog 1	Q9DBJ3	0.440267	0.00114157
pgp1n.pk013.c7	LIMD1	LIM domains containing 1; DNA segment, Chr 9, ERATO Doi 192,expressed	Q9QXD8	0.238382	0.00618632
pgf1n.pk008.l24	MGAT4B	LOC124402	Q9UQ53	0.272966	0.0194139
pgr1n.pk008.n13	SPATA18	LOC132671	Q96M13	0.898627	1.25276e-05
pgl1n.pk013.c16	UNC13D	Munc13-4 protein	Q70J99	0.724452	0.00114652
pgf1n.pk005.g19	MYL1	myosin alkali light chain 1, fast skeletal muscle, splice form 2 -chicken	P02605	1.5691	0.000927774
pgr1n.pk005.e2	NLK	nemo-like kinase	Q5SYE6	0.311208	0.0149907
pgr1n.pk008.h20		No Hits Found	0	0.841215	1.80086e-05
pgf1n.pk001.c7		No Hits Found	0	0.632722	0.000220058
pgp2n.pk004.g7		No Hits Found	0	0.464145	0.00486459
pgr1n.pk004.m23		No Hits Found	0	0.416438	0.0458484
pgf1n.pk012.i4		No Hits Found	0	0.409381	0.00387574
pgp1c.pk002.h7		No Hits Found	0	0.279952	0.0387965
pgf2n.pk004.g9		No Hits Found	0	0.252943	0.0483768
pgf1n.pk005.e6		No Hits Found	0	0.234965	0.037579
pgf1n.pk007.h13		No Hits Found	0	0.221768	0.0305302
pgf1n.pk004.a20	NUP107	nuclear pore complex protein	P57740	0.604674	0.000195274
pgp2n.pk005.m2	NR5A1	nuclear receptor subfamily 5, group A, member 1	O42102	0.299706	0.00193888
pgl1n.pk008.m14	PEF1	peflin	Q9UBV8	0.43616	0.000314845
pgp1n.pk014.a19	ACTA2	polyamine-modulated factor 1; polyamine modulated factor 1	P62738	0.274718	0.00674112
pgp2n.pk005.k19	KCNT1	potassium channel subunit	Q8QFV0	0.635823	5.03574e-05
pnlb.pk0008.c4	KCNK1	potassium channel, subfamily K, member 1	Q5T5E8	0.435819	0.03108
pgp1n.pk004.m3	FN3KRP	progesterone membrane binding protein	Q8K274	0.258355	0.0169313
pgf2n.pk005.b19	PRKCZ	protein kinase C, zeta; 14 - 3 - 3 - zeta isoform	P09217	1.12882	0.000151937
pgf2n.pk002.i2	PRPF4	PRP4 pre-mRNA processing factor 4 homolog	Q59EL4	0.456705	0.000176209
pgf2n.pk004.a6	PITPNC1	retinal degeneration B beta	Q8K4R4	0.203904	0.0249489
pgm2n.pk006.m16	TMEM79	RIKEN cDNA 2310042N02	Q9D709	0.266519	0.0163097
pgf2n.pk002.j16	RSPO4	R-spondin 4	Q2I0M5	0.345495	0.0222416
pgm1n.pk001.a6	ATP2A2	Sarcoplasmic/endoplasmic reticulum calcium ATPase 1 (Calcium pump 1) (SERCA1) (SR Ca(2+)-ATPase 1) (Calcium-transporting ATPase sarcoplasmic reticulum type, fast twitch skeletal muscle isoform) (Endoplasmic reticulum class 1/2 Ca(2+) ATPase)	P13585	0.861442	0.00630822
pgr1c.pk001.n18	SRSF1	Serine/arginine-rich splicing factor 1	Q59FA2	0.335561	0.0255594
pgr1n.pk002.l1	NT5C1A	similar to 5-nucleotidase I	Q3SYB9	0.227951	0.0148626
pgp1n.pk012.d7	RNF123	similar to Cdc42 guanine exchange factor 9; Cdc42 guanine exchange factor (GEF) 9	Q5XPI4	0.4692	2.29313e-05
pgf1n.pk004.e21	GYS1	Similar to glycogen synthase 1, muscle	Q8VEB0	0.304123	0.0321584
pgm2n.pk005.g12	WRN	similar to KIAA0342 protein	Q59F09	0.282867	0.00734805
pgf2n.pk005.e7		similar to putative proline-rich protein; protein id: At2g29210.1	0	0.783103	0.0386303
pgp1n.pk005.a21	ECHDC2	Similar to RIKEN cDNA 1300017C12 gene	Q86YB7	0.572879	5.62215e-06
pgp2n.pk009.k1	SRGAP3	SLIT-ROBO Rho GTPase activating protein 3	Q5ZLH5	0.281279	0.0438508
pgm2n.pk010.m2	SYPL2	Synaptophysin-like 2; mitsugumin29	Q5VXT5	0.252143	0.0104049
pgf1n.pk009.p24	AEBP1	transcription factor AEBP1	NP_001120	0.455551	0.0326886
pgp2n.pk003.p10	KRT36	type I hair keratin 6; keratin, hair, acidic, 6	Q6IFV5	0.524126	0.0251999
pgp1c.pk002.j5	UBE2M	ubiquitin-conjugating enzyme E2M (UBC12 homolog, yeast);ubiquitin-conjugating enzyme E2M (homologous to yeastUBC12)	P61081	0.162901	0.00830248
pgm2n.pk011.p24	TNK2	Unknown (protein for IMAGE:2961368)	O54967	0.335556	0.00903185
pgf1n.pk011.i23	CERS2	Unknown (protein for MGC:19692)	Q5SZE1	0.316887	0.00737883
pgp1n.pk009.c8	MTCH1	Unknown (protein for MGC:29012)	Q8CEY5	0.340908	0.0488927
pgp2n.pk009.i13		unnamed protein product	Q96MW6	0.579979	0.000620258
pgp1n.pk014.e13	METTL10	unnamed protein product	Q9D853	0.24834	0.0067864
pgr1n.pk006.k15	VIPR1	vasoactive intestinal peptide receptor	Q9IBG2	0.368057	0.0462119
pgf1n.pk002.h15	YPEL1	yippee-like 1	O60688	0.439277	0.000138004
pgp2n.pk003.p6	ZFHX4	zinc finger homeobox 4	Q86UP3	0.313217	0.0206656
pgl1n.pk007.c19	HAAO	3-hydroxyanthranilate 3,4-dioxygenase	P46952	-0.341437	0.00930756
pgl1c.pk002.b20	HPD	4-hydroxyphenylpyruvate dioxygenase	P32754	-1.41587	0.000447887
pgl1n.pk006.m3	GTPBP10	4-nitrophenylphosphatase domain and non-neuronal SNAP25-likeprotein homolog 1 (C. elegans)	Q8N982	-0.322062	0.00110784
pgl1n.pk005.p18	ACAT2	acetyl-CoA acetyltransferase 2	NP_005882	-0.44424	0.0174719
pgf1n.pk007.p3	AP3S1	adaptor-related protein complex 3, sigma 1 subunit;clathrin-associated/assembly/adaptor protein, small 3,22-kD; Sigma3A; clathrin-associated/assembly/adaptorprotein, small 3 (22kD)	Q5ZJE2	-0.210892	0.00693473
pgf1n.pk004.c12	MXRA5	adlican	Q9NR99	-0.369559	0.0271203
pgl1c.pk002.i4	ADH1B	ALCOHOL DEHYDROGENASE I	P23991	-0.853819	0.000224303
pgl1c.pk001.o2	A2M	alpha 2 macroglobulin precursor	NP_000005	-0.919578	2.28304e-05
pgl1c.pk001.i14	SERPINA4	alpha-1-antiproteinase	P29622	-0.952165	3.18143e-05
pgf2n.pk002.e11	C2orf55	annexin max4	Q6GQT3	-0.894404	2.24462e-06
pgf2n.pk005.n6	ATXN2	ataxin 2; olivopontocerebellar ataxia 2, autosomal dominant	Q99700	-0.27649	0.0420702
pgl1n.pk001.l14	GAL9	beta-defensin 9 (DEFB9)	NP_005209	-0.890706	0.000760445
pgl1c.pk001.b15	MTHFD1	C-1-tetrahydrofolate synthase, cytoplasmic (C1-THF synthase)	Q5ZI76	-0.447774	0.000256198
pgf1n.pk003.a6	CPB2	carboxypeptidase B2 (plasma); thrombin-activatable fibrinolysis inhibitor	NP_001863	-0.511732	5.74942e-05
pgf1n.pk011.h21	CPM	carboxypeptidase M precursor	P14384	-0.405717	0.00180021
pgl1n.pk006.i20	CSNK1G2	Casein kinase I, gamma 2 isoform (CKI-gamma 2)	P78368	-0.367589	0.0168644
pgm2n.pk012.a13	CETN3	centrin, EF-hand protein, 3	Q53YD2	-0.216179	0.0249238
pgp1n.pk013.f22	FKBP9	cFKBP/SMAP	Q9YIC3	-0.444449	0.0419232
pgl1n.pk006.i17	PRB3	CG4877-PA	NP_006240	-0.621971	0.000156016
pgl1n.pk002.g4	MAT1A	Chain A, Methionine Adenosyltransferase Complexed With A L-Methionine Analogous	Q00266	-0.610801	0.000181717
pgm2n.pk011.j17	FAM114A2	chromosome 5 open reading frame 3	Q9NRY5	-0.19741	0.00624368
pgl1n.pk009.m4	F9	Coagulation factor IX (Christmas factor)	NP_000124	-0.591431	9.50822e-06
pgm1c.pk002.l4	COL11A1	collagen type XI alpha-a isoform B	Q5VT31	-0.156096	0.0436234
pgl1n.pk013.l4	CREB3L3	CREB/ATF family transcription factor	NP_115996	-0.24998	0.0179162
pgp1n.pk004.o3	CCNI	cyclin I	NP_006826	-0.856621	0.0376524
pgf1n.pk012.k17	CCNL1	cyclin L ania-6a	Q9UK58	-0.431369	0.00876991
pgf2n.pk004.c17	COX3	Cytochrome c oxidase polypeptide III	Q85GK9	-0.905125	0.0160535
pgl1n.pk013.f13	CYC1	cytochrome c-1	Q3UAN2	-0.959578	4.15527e-05
pgl1c.pk002.g24	CYP2E1	cytochrome P450 2K5	NP_000764	-0.84841	8.23978e-05
pgl1n.pk009.n21	CYP4A22	cytochrome P450 XL-301	Q91WL5	-0.443362	0.00829561
pgf1n.pk009.n17	ARID3A	dead ringer homolog 1 (Drosophila)	Q3U338	-0.231197	0.0202858
pgf2n.pk004.g8	DHX40	DEAH (Asp-Glu-Ala-His) box polypeptide 40	Q9CWN3	-0.329038	0.0496852
pgm2n.pk006.p12	DGUOK	deoxyguanosine kinase	Q4ZG09	-0.33446	0.0309232
pgf1n.pk007.c12	DLST	dihydrolipoamide S-succinyltransferase (E2 component of 2-oxo-glutarate complex)	Q5F326	-0.335373	0.00573147
pgm2n.pk007.a23	DLX6	distal-less homeobox gene 6a; distal-less homeobox gene 6	Q6DV99	-0.381841	0.0206875
pft1c.pk001.h4	ENOX2	ecto-NOX disulfide-thiol exchanger 2	Q5ZIU5	-0.178287	0.0292639
pgf1n.pk004.g17	ELN	elastin precursor - chicken (fragment)	P07916	-0.211391	0.0100123
pgl1n.pk006.a17	EFNB1	ephrin B1	O73612	-0.54054	3.54991e-05
pgp1n.pk011.n22	EXOSC9	exosome component 9	Q6B7Z6	-0.816977	0.000191599
pgl1n.pk015.k22		expressed sequence AI552415	Q5KU14	-0.493872	0.00582276
pgm2n.pk003.m20	FAM208B	expressed sequence AI645998	Q91W76	-0.203403	0.0100422
pgr1c.pk001.n2	FGA	Fibrinogen alpha	NP_000499	-1.3826	2.12024e-05
pgf1n.pk008.k22	FBLN5	fibulin 5 precursor; urine p50 protein; developmental arteries andneural crest epidermal growth factor-like	Q6IAL4	-0.41727	0.00077396
pgl1n.pk007.h11	GAMT	guanidinoacetate methyltransferase	P10868	-0.271964	0.0110763
pgf1n.pk007.m9	HSPE1	heat shock protein 10	NP_002148	-0.442703	0.00160975
pco1c.pk001.p9	NAV2	helicase	Q9P2C8	-0.468299	0.0133872
pgl1c.pk001.l2	SERPIND1	heparin cofactor II	NP_000176	-1.00346	1.87467e-05
pgl1n.pk001.n23	HNRNPA3	Heterogeneous nuclear ribonucleoprotein A1 (Helix-destabilizingprotein) (Single-strand binding protein) (hnRNP coreprotein A1)	Q5ZLB3	-0.185613	0.0470904
pnl1s.pk003.f8	HRG	histidine-rich glycoprotein 2	NP_000403	-1.10301	0.00961415
pgl1c.pk001.k8	CFB	histocompatibility 2, complement component factor B; Factor B; alternative-complement pathway C3/C5 convertase	NP_001701	-0.577278	4.67728e-05
pgf1n.pk005.k3	ESAM	hypothetical protein DKFZp762O076	Q3U102	-0.303648	0.0119266
pgl1n.pk011.e18	FAM64A	hypothetical protein FLJ10491	NP_061886	-0.184403	0.00709625
pgm2n.pk012.b7	STIM1	hypothetical protein XP_170832	Q13586	-0.135592	0.0481646
pgf1n.pk003.n21	NUS1	hypothetical protein, MGC:7199	NP_612468	-0.350206	0.000970843
pgl1c.pk001.f11	ITIH2	inter-alpha trypsin inhibitor, heavy chain 2	NP_002207	-0.668219	0.000177246
pgf1n.pk006.a7	IRF7	INTERFERON REGULATORY FACTOR 3 (IRF-3)	Q90643	-0.157408	0.0442904
pgl1c.pk001.g2	IQSEC2	IQ motif and Sec7 domain 2	XP_291345	-0.561806	0.00102672
pco1s.pk001.a2	KRTAP10-7	keratin associated protein 10-7	NP_941960	-0.237767	0.0352683
pgf1n.pk008.k21	COQ5	KIAA0587 protein	Q5ZLL5	-0.357875	0.0243162
pnlb.pk0008.g1	FABP1	liver fatty acid binding protein	Q90WA9	-1.28951	2.71556e-05
pgl1c.pk001.i5	SLCO1A2	liver-specific organic anion transporter	NP_602307	-0.497948	0.00200774
pnlb.pk0005.e3	LDHB	L-lactate dehydrogenase B chain (LDH-B)	NP_001167568	-0.384327	0.000357969
pgm2n.pk013.h11	CCNA2	MAD2-like 1; MAD2 (mitotic arrest deficient, yeast, homolog)-like1; mitotic arrest deficient, yeast, homolog-like 1	P43449	-0.198908	0.0100368
pgl1n.pk001.o23	HLA-C	MHC class I glycoprotein	O46789	-0.851378	0.00455553
pgp2n.pk007.p17	MRPL44	mitochondrial ribosomal protein L44	Q9H9J2	-0.370838	0.0106109
pgf1n.pk010.c11	CAB39L	MO25-like protein	NP_112187	-0.527723	0.0112135
pgl1c.pk001.j14	SLC16A7	Monocarboxylate transporter 2 (MCT 2)	NP_004722	-0.303286	0.0153202
pgl1n.pk008.f23	ND6	NADH dehydrogenase subunit 6	Q7GTU4	-0.313882	0.0131689
pgl1n.pk014.e7	FDXR	NADPH:adrenodoxin oxidoreductase, mitochondrial precursor(Adrenodoxin reductase) (AR)	Q6PG98	-0.164637	0.0363004
pgp1n.pk011.n7	NDRG4	NDRG family member 4; NDRG family, member 4	Q6ZTI7	-0.637371	0.000492931
pgl1n.pk011.o19	NIT1	nitrilase 1	NP_005591	-0.244555	0.00356928
pgl1n.pk013.g13		No Hits Found	0	-0.144156	0.0376673
pgp1n.pk013.b10		No Hits Found	0	-0.160384	0.0316569
pgp2n.pk003.m18		No Hits Found	0	-0.203632	0.0121652
pgp2n.pk004.h7		No Hits Found	0	-0.273847	0.0406423
pgp1n.pk007.k6		No Hits Found	0	-0.308671	0.0008318
pco1c.pk001.p3		No Hits Found	0	-0.310537	0.00542563
pgl1n.pk013.m2		No Hits Found	0	-0.331351	0.0138987
pgf2n.pk004.b7		No Hits Found	0	-0.336313	0.00510675
pgl1n.pk014.e6		No Hits Found	0	-0.350616	0.0346749
pgl1n.pk013.e19		No Hits Found	0	-0.390426	0.0265373
pgl1n.pk008.l12		No Hits Found	0	-0.434413	0.000208637
pgf1n.pk002.o5		No Hits Found	0	-0.481661	0.0207562
pgm2n.pk005.f1		No Hits Found	0	-0.487419	0.0421735
pgl1n.pk007.e6		No Hits Found	0	-0.547644	0.0334704
pgl1n.pk007.g1		No Hits Found	0	-0.56284	0.00710681
pgl1n.pk004.o14		No Hits Found	0	-0.569663	0.000625348
pgp1n.pk014.c8		No Hits Found	0	-0.595878	0.000110215
pgl1n.pk004.b11		No Hits Found	0	-0.604876	0.000866697
pgl1n.pk007.h23		No Hits Found	0	-0.71719	0.000332692
pgl1n.pk007.h15		No Hits Found	0	-0.740121	0.0107676
pgl1n.pk005.o6		No Hits Found	0	-0.745106	3.85352e-05
pgl1n.pk002.i20		No Hits Found	0	-0.881824	2.87159e-05
pgf1n.pk005.m15		No Hits Found	0	-0.950179	4.28298e-05
pgl1n.pk003.j8		No Hits Found	0	-1.66822	5.05223e-06
pgl1c.pk002.g17		No Hits Found	0	-2.66248	1.31642e-05
pgf2n.pk004.p9	NCAPG	non-SMC condensin I complex, subunit G	Q3MJE0	-0.334195	0.0304917
pgl1n.pk008.e6	NOL11	nucleolar protein 11	Q5ZL79	-0.386053	0.000559036
pgl1c.pk002.e6	AGFG1	Nucleoporin-like protein RIP (HIV-1 Rev-binding protein) (Rev interacting protein) (Rev/Rex activation domain-binding protein)	Q4VAS0	-0.290576	0.0130795
pgl1c.pk001.i11	OSTA	Organic solute transporter alpha	NP_689885	-0.732049	1.70388e-05
pgf2c.pk001.o11	PTMS	parathymosin	NP_002815	-0.479681	0.00755472
pgf1n.pk007.m21	POSTN	Periostin	Q6DMS3	-1.038	0.0365512
pgp2n.pk002.d16	PHGDH	Phosphoglycerate dehydrogenase	NP_006614	-0.671849	1.95518e-05
pgl1c.pk001.k13	PHYH	phytanoyl-CoA hydroxylase precursor; phytanoyl-CoA alpha-hydroxylase; phytanoyl-CoA dioxygenase, peroxisomal precursor; phytanic acid oxidase; phytanoyl-CoA 2 oxoglutarate dioxygenase.; phytanoyl-CoA 2-hydroxylase	O14832	-0.641997	0.0414109
pgf2n.pk002.e2	PCLO	piccolo (presynaptic cytomatrix protein)	Q9Y6V0	-0.9212	1.97692e-05
pgf2n.pk005.c2	PNN	Pinin, desmosome associated protein	Q9H307	-0.333349	0.0412124
pgl1c.pk001.i19	RBP4	Plasma retinol-binding protein precursor (PRBP)	NP_006735	-1.22009	3.66344e-05
pgl1c.pk002.k7	PLG	Plasminogen precursor	NP_000292	-0.837175	4.60011e-05
pgf2n.pk006.m4	PRELP	proline arginine-rich end leucine-rich repeat protein	Q9EQP5	-0.216032	0.0397407
pgl1n.pk010.g12	OTOG	proline-rich protein 15 - rat	XP_291816	-0.217858	0.00611365
pgl1n.pk013.b18	PSMB5	Proteasome subunit beta type 5 precursor (Proteasome chain 1) (Macropain chain 1) (Multicatalytic endopeptidase complex chain 1)	P34065	-0.210791	0.0102155
pgl1c.pk001.j13	PROC	Protein C (inactivator of coagulation factors Va and VIIIa)	Q804X5	-0.470108	0.000731769
pgl1n.pk003.h17	MAB21L3	protein mab-21-like 3	Q6XYE1	-0.316257	0.00455739
pgf2n.pk001.g11	PTPN1	Protein-tyrosine phosphatase, non-receptor type 1 (Protein-tyrosine phosphatase 1B) (PTP-1B) (CPTP1)	O13016	-0.368562	0.0429287
pgf2n.pk005.m6	PDHA1	pyruvate dehydrogenase E1 alpha 1; pyruvate dehydrogenase E1alpha subunit	Q5F426	-0.412172	0.00267155
pgm2n.pk013.j9	RABGGTA	Rab geranylgeranyl transferase, a subunit	Q08602	-0.205843	7.3782e-05
pgm2n.pk014.b17	RAB3A	RAB3A, member RAS oncogene family	P20336	-0.715373	0.040892
pgf1n.pk003.m23	RAPGEF3	Rap1 guanine-nucleotide exchange factor; Epac	O95398	-0.445627	0.000967936
pgf1n.pk011.c18	RAP1A	rap1A protein - turkey	NP_002875	-0.400922	0.0460471
pgp1n.pk009.c4	RARRES2	retinoic acid receptor responder (tazarotene induced) 2	NP_002880	-0.403163	0.0427429
pgm2n.pk006.o1	NOL7	retinoic acid repressible protein	Q9UMY1	-0.323397	0.00131437
pgp2n.pk003.c19	RBP7	retinol binding protein 7	Q9EPC5	-0.624673	0.000360618
pgf1n.pk006.f11	RBP7	retinol binding protein 7, cellular	Q9EPC5	-0.704547	0.00556882
pgl1n.pk014.j8	HSD17B6	retinol dehydrogenase 1 (all trans); retinol dehydrogenase 1(11-cis)	NP_003716	-0.250697	3.81639e-05
pgl1n.pk001.l5	ANG	RIBONUCLEASE CL2 (POLY C PREFERENTIAL RIBONUCLEASE) (RNASE CL2)	NP_001136	-1.32487	1.7575e-05
pnlb.pk0008.d9	RPL19	ribosomal protein L19, putative; protein id: At1g02780.1, supportedby cDNA: 2906., supported by cDNA: gi_15983411,supported by cDNA: gi_18087584	P84098	-0.672556	0.00129311
pgl1n.pk011.i17	TMPRSS6	RIKEN cDNA 1300008A22; matriptase-2	Q9DBI0	-0.563256	0.0037976
pgl1n.pk005.h14	XYLT2	RIKEN cDNA 2010002I23	Q3KRD6	-0.296474	0.00122287
pgf1n.pk002.l9	CDKN2AIP	RIKEN cDNA 4921511I16	NP_060102	-0.85077	0.0194932
pgl1n.pk014.o22	RNF13	RING finger protein 13 (C-RZF)	Q90972	-0.247655	0.0163106
pgr1n.pk008.p23	RBM34	RNA binding motif protein 34	P42696	-0.947728	0.00605236
pgl1n.pk012.k14	SCLY	Selenocysteine lyase	Q5ZJZ4	-0.235598	0.000981583
pgl1n.pk012.e12	SHMT1	serine hydroxymethyltransferase 1 (soluble) isoform 2; cytoplasmicserine hydroxymethyltransferase	Q96HY0	-0.476131	4.40702e-05
pnl1s.pk003.a4	SERPINA1	serpin peptidase inhibitor, clade A (alpha-1 antiproteinase, antitrypsin), member 1	Q53XB8	-0.810551	5.45073e-05
pgp1n.pk003.j16	SERPINI1	serpin peptidase inhibitor, clade I (neuroserpin), member 1	Q90935	-0.296353	0.0110036
pnlb.pk0008.d3	ALB	Serum albumin precursor	NP_000468	-0.440167	0.000370833
pgl1n.pk010.d18	SSR3	Signal sequence receptor, gamma (translocon-associated protein gamma)	Q08013	-0.239286	0.00861121
pgl1n.pk015.h23	CARKD	Similar to hypothetical protein FLJ10769	Q8IW45	-0.214953	0.00337931
pgp1n.pk010.n11		similar to hypthetical protein PRO2389	Q5ZJ90	-0.658873	0.0388467
pgl1n.pk001.o20	ST3GAL6	similar to My004 protein	Q702H9	-0.281184	0.00618392
pgl1n.pk007.p5	IFT20	Similar to RIKEN cDNA 0610009H04 gene	Q5GLZ2	-0.465746	3.05411e-08
pgp1n.pk013.a22	SFT2D2	similar to RIKEN cDNA 5630401J11 gene	NP_955376	-0.207465	0.00689245
pgl1n.pk004.f5	ZCCHC11	similar to The KIAA0191 gene is expressed ubiquitously.~The KIAA0191 protein retains the C2H2 zinc-finger at its N-terminal region.	Q5DU43	-0.40459	0.037213
pgl1n.pk006.c16	HSD17B2	sniffer	P51658	-0.449378	0.000450168
pgp2n.pk005.c23	SCN2B	sodium channel beta 2	P54900	-0.467003	0.00904893
pgl1n.pk002.j24	CD5L	Sp-alpha	Q505P6	-0.415402	0.000775719
pgl1n.pk001.p9	SPTBN1	spectrin, beta, non-erythrocytic 1; Spectrin, beta, nonerythrocytic-1 (beta-fodrin)	Q53R99	-0.418816	0.00550921
pgf1n.pk008.m6	STMN1	stathmin	P31395	-0.455706	0.0462431
pgf1n.pk002.f22	SKIV2L	superkiller viralicidic activity 2-like	Q6MG76	-0.3283	0.00694783
pgl1n.pk004.o18	PGLYRP2	TAGL-beta	Q3L585	-0.623518	0.000138931
pgf2n.pk006.k7	TAS1R1	Taste receptor T1R1	Q99PG6	-0.269444	0.00600977
pgf2n.pk006.d19	TCP1	T-complex protein 1, alpha subunit (TCP-1-alpha) (CCT-alpha)	Q5ZMG9	-0.253489	0.0148534
pgp1n.pk010.n14	TXNL1	thioredoxin-like, 32kDa; thioredoxin-related 32 kDa protein; thioredoxin-like, 32kD	O43396	-0.336818	0.0356221
pgl1c.pk002.i3	F2	thrombin (EC 3.4.21.5) B chain - chicken (fragment)	NP_000497	-0.884999	1.72368e-05
pgl1n.pk004.h13	HRSP12	translational inhibitor protein p14.5	P52758	-0.160216	0.0293851
pgm2n.pk005.h13	TUBA4A	TUBULIN ALPHA-5 CHAIN	NP_005991	-0.392212	0.00304941
pgp1n.pk004.k19	TUBA1A	tubulin, alpha 1; tubulin alpha 1	P68370	-0.40505	0.0014328
pgl1n.pk002.p19	DIO1	TYPE I IODOTHYRONINE DEIODINASE (TYPE-I 5'DEIODINASE) (DIOI) (TYPE 1 DI) (5DI)	O42411	-0.259691	0.0215369
pgp2n.pk005.n1	UBE2S	ubiquitin carrier protein E2 - human	Q16763	-0.278163	0.0125646
pgp1n.pk014.j14	USP2	ubiquitin specific protease 66	Q9YHZ0	-0.581072	0.00118432
pgf1n.pk007.f18	USP8	ubiquitin specific protease 8	P40818	-0.511468	0.00988944
pgl1n.pk006.k3	UGDH	UDP-glucose dehydrogenase	Q5F3T9	-0.237931	0.0289138
pgp2n.pk006.o15	CLDN5	Unknown (protein for IMAGE:2822745)	O00501	-0.48832	0.00987364
pgl1n.pk014.b4	RPE	Unknown (protein for MGC:22637)	NP_954699	-0.501832	5.07713e-05
pgl1n.pk006.g15	MPHOSPH8	unnamed protein product	Q5JTQ0	-0.163437	0.030724
pgp2n.pk003.k21	PTTG1IP	unnamed protein product	Q3U9U7	-0.236927	0.0057967
pgl1n.pk002.k9	TRIM65	unnamed protein product	Q8BFW4	-0.339095	0.00859663
pgl1n.pk010.m20	ZNF385B	unnamed protein product	Q569K4	-0.420357	0.00307828
pgl1n.pk013.c17	GLA	unnamed protein product	Q8BGZ6	-0.762796	5.8654e-05
pgl1c.pk001.j7	ERBB3	v-erb-b2 erythroblastic leukemia viral oncogene homolog 3	NP_001973	-0.314906	0.00879861
pgf1n.pk007.m22	ZNFX1	zinc finger, NFX1-type containing 1	Q9P2E3	-0.444713	0.022902
Up-regulated in FL
Up-regulated in LL

## Sheet: Main Effect of Age
Main Effect of Age (FDR < 0.001)
Clone ID	Gene Symbol	Gene Name	Protein ID	FDR Adjusted P-Value
pgp2n.pk006.j10	IPO11	importin 11	Q7Z2Q7	0.000778
pgl1n.pk005.f1	PNPT1	polyribonucleotide nucleotidyltransferase 1	Q53SU0	0.000118
pgp1n.pk005.l14	SERPINH1	serpin peptidase inhibitor, clade H	NP_001226	5.9e-05
pgm2n.pk013.a11	NCAPH	13S condensin XCAP-H subunit	Q15003	6.8e-05
pgp1n.pk007.l21	GSDMDC1	14 kDa transmembrane protein	Q99J93	0
pgr1n.pk003.c14	ITPKB	1D-myo-inositol-trisphosphate 3-kinase B (Inositol 1,4,5-trisphosphate 3-kinase) (IP3K) (IP3 3-kinase) (IP3K-B)	P27987	0
pgp1n.pk001.d2	OAS3	2',5'-oligo adenylate synthetase A	O13255	0
pgp2n.pk009.h6	OAS3	2',5'-oligo adenylate synthetase A	O13255	2.8e-05
pgp1n.pk007.n1	DHCR24	24-dehydrocholesterol reductase; seladin-1; 3 beta-hydroxysterol delta 24 reductase	Q5ZIF2	0
pgf2n.pk002.a24	PSMD11	26S proteasome non-ATPase regulatory subunit 11 (26S proteasome regulatory subunit S9) (26S proteasome regulatory subunit p44.5)	Q5SYI7	0
pgp2n.pk007.k18	PSMD14	26S proteasome-associated pad1 homolog	Q9P104	5.9e-05
pgp2n.pk005.l22	MRPS31	28S ribosomal protein S31, mitochondrial precursor (S31mt) (MRP-S31) (Imogen 38)	Q92665	0.000343
pgr1c.pk001.g18	HSD3B1	3beta-hydroxy-Delta5-steroid dehydrogenase multifunctional protein - chicken	Q91997	0.000608
pgf1n.pk007.n12	HMGCR	3-hydroxy-3-methylglutaryl-Coenzyme A reductase	Q76CF0	0.000769
pgp1c.pk002.j19	RPS10	40S ribosomal protein S10	Q5ZJU1	1e-06
pgp1c.pk001.c2	RPS3A	40S ribosomal protein S3a (EtS3a)	NP_000997	0.000119
pnfb.pk0003.f5	RPS3A	40S ribosomal protein S3a (EtS3a)	NP_000997	6e-06
pgp1n.pk006.l1	RPS6	40S RIBOSOMAL PROTEIN S6	NP_001001	0
pgp2n.pk003.i13		4F2 antigen heavy chain	NP_002385	0.000933
pgp1n.pk010.h5	NT5M	5',3'-deoxyribonucleotidase, mitochondrial	Q5FBX9	0.00088
pgp1n.pk003.d8	PRKAB1	5'-AMP-activated protein kinase (EC 2.7.1.-) beta-1 chain - human	Q9Y478	1.9e-05
pgf2n.pk006.h18	NT5C1B	5'-nucleotidase, cytosolic IB; autoimmune infertility-related protein; 5'nucleotidase	Q6AXN7	0.000874
pgp2n.pk005.k23	NT5C2	5'-nucleotidase, cytosolic II; purine 5' nucleotidase;5'-nucleotidase (purine), cytosolic type B; IMP-specific5'-NT; 5#-nucleotidase, cytosolic II	Q8QFV0	0.000981
pgp1n.pk013.e2	RPL10E	60S ACIDIC RIBOSOMAL PROTEIN P0 (L10E)	NP_000993	1.3e-05
pnfb.pk0001.f3	RPL30	60S ribosomal protein L30	Q58DZ3	7.5e-05
pgl1n.pk007.n4	RPL35A	60S RIBOSOMAL PROTEIN L35A (L32)	P04646	0
pgm1c.pk003.d23	RPL5	60S RIBOSOMAL PROTEIN L5	P22451	0.000733
pgf2c.pk001.c14	FKBP10	65kDa FK506-binding protein	Q5U2V1	3e-06
pgl1n.pk010.m22	PFKFB4	6-phosphofructo-2-kinase/fructose-2, 6-bisphosphatase	NP_002616	4.4e-05
pgr1n.pk003.c12	PFKFB4	6-phosphofructo-2-kinase/fructose-2, 6-bisphosphatase	NP_002616	0.000107
pgp1n.pk007.h10	PFKFB4	6-phosphofructo-2-kinase/fructose-2,6-biphosphatase 4	Q5S3G5	0.000166
pgf2c.pk001.d8	AKAP1	A kinase (PRKA) anchor protein 1 isoform 1 precursor; A kinase anchor protein, 149kD	Q92667	0
pgr1n.pk005.b16	AKAP8	A kinase anchor protein 8; A kinase anchor protein 95	Q9DBR0	5.9e-05
pgp1n.pk001.k13		A1 isoform of vacuolar H+-ATPase subunit A - chicken	NP_001681	0.000297
pgf1n.pk002.d16		A53R	NP_003781	3.5e-05
pgr1n.pk006.m7	AAAS	AAAS protein	Q5ZJ57	0.000981
pgl1n.pk009.c13	ACACA	Acetyl-CoA carboxylase (ACC)	P11029	0.000203
pgp2n.pk005.o12	GAA	acid alpha glucosidase	P10253	0.000114
pgp1n.pk003.j17	ACO2	aconitase precursor	Q5ZMW1	0
pgm2n.pk007.l3		actin related protein 2/3 complex subunit 1B; ARP2/3 protein complex subunit p41; actin related protein 2/3 complex, subunit 1A (41 kD)	P11533	0
pgm2n.pk010.i5	ARPC4	actin related protein 2/3 complex subunit 4; Arp2/3 protein complexsubunit p20	Q3UWV4	2e-06
pgf1n.pk003.o8	ARPC1A	actin related protein 2/3 complex, subunit 1A, 41kDa	Q5ZJZ5	4.7e-05
pgf2c.pk001.m22	ACTG1	actin, gamma 1 propeptide; cytoskeletal gamma-actin; actin, cytoplasmic 2	Q5ZMQ2	0.000702
pgf2n.pk002.l24	ACTR2	ACTIN-LIKE PROTEIN 2 (ACTIN-LIKE PROTEIN ACTL)	P53488	1.6e-05
pgp1n.pk009.a7		actin-related protein - Japanese pufferfish	Q641P0	0.00025
pgf2n.pk004.o1	ACTR10	actin-related protein 11 homolog (S. cerevisiae)	Q5ZID3	6e-06
pgp2n.pk004.a22	ACTR10	actin-related protein 11 homolog (S. cerevisiae)	Q5ZID3	0
pgm2n.pk010.n2		active breakpoint cluster region-related protein isoform a	Q12979	0.000119
pgp2n.pk009.p19		active breakpoint cluster region-related protein isoform a	Q12979	0.000186
pgm2n.pk011.b4		AD023 protein	Q6AXU7	4e-05
pgr1n.pk001.l20		AD023 protein	Q6AXU7	0
pgp1n.pk014.g24	AP3B2	Adapter-related protein complex 3 beta 2 subunit (Beta-adaptin 3B)(AP-3 complex beta-3B subunit) (Beta-3B-adaptin)(Neuron-specific vesicle coat protein beta-NAP)	Q52LY8	9e-06
pgp2n.pk003.d5	SH2B2	adaptor protein with pleckstrin homology and src homology 2 domains	O14492	2.5e-05
pgm2n.pk014.f23	AP1B1	adaptor-related protein complex 1 beta 1 subunit isoform b; beta-adaptin 1; beta-prime-adaptin; clathrin assembly protein complex 1 beta large chain; Golgi adaptor HA1/AP1 adaptin beta subunit; adaptor protein complex AP-1 beta 1 subunit; plasma membrane	Q20WL3	8.5e-05
pco1c.pk001.b11		adaptor-related protein complex 1, gamma 1 subunit;clathrin-associated/assembly/adaptor protein, large,gamma 1; gamma adaptin; golgi adaptor HA1/AP1 adaptingamma subunit; clathrin assembly protein complex 1 gammalarge chain	NP_001119	3e-06
pgf1n.pk004.h13	AP3M2	adaptor-related protein complex 3, mu 2 subunit;clathrin-associated protein AP47 homolog 2; clathrincoat assembly protein AP47 homolog 2; golgi adaptor AP-147 kDA protein homolog 2; HA1 47kDA subunit homolog 2;clathrin assembly protein assembly protein co	P53677	0.000526
pgp1n.pk011.o12	ADD1	adducin 1 (alpha)	Q96RW3	6.7e-05
pgp1n.pk008.f22	ADAT1	adenosine deaminase, tRNA-specific 1	Q5ZI16	0
pgp2n.pk004.n13	ADCY3	adenylate cyclase 3; type III adenylyl cyclase	P21932	0.000606
pgf1n.pk009.j18	ADCY9	Adenylate cyclase, type IX (ATP pyrophosphate-lyase) (Adenylyl cyclase)	Q9DGG6	3.2e-05
pgm2n.pk006.d22	AK1	ADENYLATE KINASE ISOENZYME 1 (ATP-AMP TRANSPHOSPHORYLASE) (AK1)(MYOKINASE)	P05081	0.000249
pgf2n.pk006.i1	CAP1	adenylyl cyclase-associated protein (CAP) homolog MCH1 - rat	Q5FVS8	0.000866
pgm2n.pk014.f5	ADIPOQ	adipose tissue-specific protein adipo Q	Q6QWE7	2.6e-05
pgp1c.pk002.l21	ARFGAP1	ADP-ribosylation factor 1 GTPase activating protein	Q5F3T0	0
pgp1c.pk003.f9	ARFGAP1	ADP-ribosylation factor 1 GTPase activating protein	Q5F3T0	0
pgp1n.pk010.f17	ARL1	ADP-ribosylation factor-like 1	P61212	7e-06
pgm2n.pk003.h14	ADPRHL1	ADP-ribosyl-hydrolase	Q8NDY3	4e-06
pgp2n.pk008.i6	NR0B1	adrenal hyoplasia protein DAX1	Q9PTE9	0
pgr1n.pk004.a22	SLC4A2	AE2-1 anion exchanger	Q90710	0
pgl1n.pk010.h4	HIST2H3D	agCP12107	Q5RJM5	1.5e-05
pgp1n.pk005.p1		agCP12107	Q5RJM5	9e-06
pgf1n.pk004.p6		agCP15385	Q6P0A3	0.000781
pgp1n.pk011.a10	AP2M1	agCP3452	Q5ZMP6	0.00033
pgf1n.pk002.a18		agCP5560	Q8R4E9	2e-05
pgp2n.pk009.d4		agCP5834	Q96IY1	0
pgf1n.pk001.f5	SMARCA1	agCP7196	Q91Y58	0
pgl1n.pk010.n12		agCP9129	Q8K330	0.000347
pgl1n.pk006.j5	AGRN	Agrin precursor	P31696	0.000142
pgr1n.pk008.e16	AGRN	Agrin precursor	P31696	0.000925
pgp2n.pk002.a19	ALDH9A1	aldehyde dehydrogenase 9A1; aldehyde dehydrogenase 9; gamma-aminobutyraldehyde dehydrogenase; 4-trimethylaminobutyraldehyde dehydrogenase; aldehyde dehydrogenase E3 isozyme; aldehyde dehydrogenase (NAD+); R-aminobutyraldehyde dehydrogenase	P49189	1.2e-05
pgm2n.pk012.p16	AKR1B10	aldo-keto reductase	Q90W83	5e-06
pgp1n.pk005.j12	AKR1B10	aldo-keto reductase	Q90W83	0
pgp1c.pk003.o22	ALDOC	aldolase C	Q6P0L5	1.7e-05
pgp2n.pk010.o9	GALM	aldose 1-epimerase	Q53RY1	0
pgp1n.pk013.a16	AKR1B1	Aldose Reductase (E.C.1.1.1.21) Mutant With Cys 298 Replaced By Ser(C298s) Complex With Nadph	Q5U031	0
pgp1n.pk013.g22	ENPP3	alkaline phosphodiesterase	Q4V8L6	2e-06
pft1c.pk001.g1	COL4A2	alpha (2) chain	P08572	3.4e-05
pgf2c.pk001.e13	COL5A1	alpha 1 (V) collagen	Q9IAU4	0.000234
pgp2n.pk009.p17	COL2A1	alpha 1 type I collagen	Q7T2Z7	0.000667
pgp1n.pk002.l17	GANAB	alpha glucosidase II alpha subunit; likely ortholog of mouse G2an alpha glucosidase 2, alpha neutral subunit	Q14697	7.3e-05
pgl1c.pk001.o17	A2ML1	ALPHA-1-INHIBITOR III PRECURSOR	Q80XE6	4e-06
pgf2n.pk006.i5	CTNNA2	ALPHA-2 CATENIN (ALPHA N-CATENIN) (NEURAL ALPHA-CATENIN)	Q7Z3Y0	2.7e-05
pft1c.pk001.f5	COL1A2	alpha-2 type I collagen	P02467	8.4e-05
pgp1c.pk002.e8	COL1A2	alpha-2 type I collagen	P02467	0.000859
pgr1n.pk006.l4	ST3GAL6	alpha2,3-sialyltransferase	Q70D52	0.000169
pgp2n.pk002.l8	ADRA2C	Alpha-2C adrenergic receptor (Alpha-2C adrenoceptor)	P22086	0
pgf2n.pk004.h23		Alpha-actinin 4 (Non-muscle alpha-actinin 4) (F-actin cross linking protein)	Q90734	0.000847
pgp2n.pk003.j14		Alu subfamily J sequence contamination warning entry	NP_055301	1e-06
pgp2n.pk004.n19		amiloride-sensitive cation channel 2, neuronal; proton gated cationchannel ASIC1	P55926	0.000531
pgr1n.pk007.i8	SCNN1B	Amiloride-sensitive sodium channel beta-subunit (Epithelial Na+ channel beta subunit) (Beta ENaC) (Nonvoltage-gated sodium channel 1 beta subunit) (SCNEB) (Beta NaCH) (ENaCB)	P51168	0.000601
pgl1n.pk006.o4		amine sulfotransferase (EC 2.8.2.3) RB1 - rabbit	NP_006579	0.000834
pgp1n.pk003.c22	SLC7A5	amino acid transporter E16	Q5ZIJ1	0
pgp2n.pk002.g5	ACY1	Aminoacylase-1 (N-acyl-L-amino-acid amidohydrolase) (ACY-1)	Q03154	0
pgl1n.pk011.i4	AMT	Aminomethyltransferase, mitochondrial precursor (Glycine cleavagesystem T protein) (GCVT)	P28337	0
pgf2n.pk006.j8	ANPEP	aminopeptidase Ey	O57579	2e-05
pgp2n.pk005.k14	ANAPC2	anaphase-promoting complex subunit 2; anaphase-promoting complex 2	Q9UJX6	8e-06
pgp2n.pk008.i15		anaphase-promoting complex subunit 2; anaphase-promoting complex 2	NP_037498	0.000457
pgp2n.pk003.i15	ANGPTL3	angiopoietin-like 3	Q6IBH4	0.000188
pgp2n.pk006.n1	GPR25	angiotensin receptor related protein	P35414	0.00014
pgm2n.pk012.c11	ASB2	ankyrin repeat and SOCS box-containing protein 2; ankyrinrepeat-containing SOCS box protein 2	Q8K0L0	0.000265
pgp2n.pk006.a21	ASB8	ankyrin repeat and SOCS box-containing protein 8	Q6IA19	1e-05
pgf1n.pk001.n6	ANKRA2	ankyrin repeat, family A (RFXANK-like), 2	Q9CQJ0	0.000562
pnfb.pk0002.g10	ANXA5	Annexin V (Lipocortin V) (Endonexin II) (Calphobindin I) (CBP-I) (Placental anticoagulant protein I) (PAP-I) (PP4) (Thromboplastin inhibitor) (Vascular anticoagulant-alpha) (VAC-alpha) (Anchorin CII)	P17153	1.4e-05
pgp1n.pk012.e4	ANXA6	Annexin VI (Lipocortin VI) (P68) (P70) (Protein III) (Chromobindin 20) (67 kDa calelectrin) (Calphobindin-II) (CPB-II)	NP_001146	8.1e-05
pgp1n.pk003.p2	AGR2	anterior gradient 2; anterior gradient 2 homolog (Xenepus laevis);anterior gradient 2 (Xenepus laevis)	O88312	5e-06
pgf1n.pk011.c24		anti-Eimeria acervulina surface ScFv antibody	Q5ZI10	0
pgf1n.pk010.m9	PRDX6	Antioxidant protein 2 (1-Cys peroxiredoxin) (1-Cys PRX) (Acidiccalcium-independent phospholipase A2) (aiPLA2)(Non-selenium glutathione peroxidase) (NSGPx) (PHGPx)(Ciliary body glutathione peroxidase)	Q5ZJF4	0.000976
pgf1n.pk012.g1		Antioxidant protein 2 (1-Cys peroxiredoxin) (1-Cys PRX) (Acidiccalcium-independent phospholipase A2) (aiPLA2)(Non-selenium glutathione peroxidase) (NSGPx) (PHGPx)(Ciliary body glutathione peroxidase)	NP_004896	0.000106
pgf2n.pk006.a19	APH1A	Aph-1 protein	Q5TB23	0.000493
pgp2n.pk007.p3		API2-MLT fusion protein	Q9UDY8	3e-06
pgp1n.pk010.b9	APOA4	apolipoprotein AIV	O93601	2.1e-05
pgp1n.pk001.a3	APOD	apolipoprotein D precursor	Q5G8Y9	2e-06
pgp2n.pk002.g7	BCL2	Apoptosis regulator Bcl-2	Q00709	1e-06
pgm2n.pk005.k21	BCL2L1	Apoptosis regulator Bcl-X (BCL2-like 1 protein)	Q07816	3.7e-05
pgp1n.pk005.m13	BCL2L1	Apoptosis regulator Bcl-X (BCL2-like 1 protein)	Q07816	0
pgp2n.pk010.e2	ALOX5AP	arachidonate 5-lipoxygenase-activating protein; five-lipoxygenaseactivating protein; MK-886-binding protein	P20292	1.9e-05
pnfb.pk0007.g12	ARG1	arginase, type I; A-I	P05089	0.000458
pgp1n.pk006.h13	ASS1	argininosuccinate synthetase	Q5ZJ23	0.000119
pgp2n.pk009.d18	RARS	Arginyl-tRNA synthetase (Arginine--tRNA ligase) (ArgRS)	Q5ZM11	0.000489
pgp2n.pk003.n7	ARIH1	Ariadne-1 protein homolog (ARI-1) (Ubiquitin-conjugating enzyme E2-binding protein 1) (UbcH7-binding protein) (UbcM4-interacting protein) (HHARI) (H7-AP2) (HUSSY-27) (MOP-6)	Q9Z1K5	0.000226
pgp2n.pk010.c23	ARX	aristaless related homeobox; aristaless-related homeobox, X-linked	Q96QS3	5e-06
pgr1n.pk004.h21		Arsenite-resistance protein 2d, variant splicing out 12 bp and 21 bp from exons 18 and 19 respectively	Q5D042	0.000711
pgf2n.pk004.k4		AS42-specific fusion protein	Q5F389	0
pgr1c.pk001.j6	ASCC2	ASC-1 complex subunit P100	Q9H1I8	5.7e-05
pgf2n.pk006.h21		Asparagine synthetase (Glutamine-dependentasparagine synthetase)	NP_899199	0.000963
pgp2n.pk004.j23	ASPA	ASPARTOACYLASE (AMINOACYLASE-2) (ACY-2)	Q6FH48	0.000199
pgp2n.pk007.b14	DNPEP	aspartyl aminopeptidase	Q5ZJ47	0.000159
pgf2c.pk001.m12	ASPN	Asporin precursor	Q99MQ4	0.000211
pgp2n.pk009.o20	TP53BP2	ASPP2 protein	Q13625	6e-06
pgl1c.pk001.d10	ATBF1	AT motif binding factor 1	Q61329	1.8e-05
pgf1n.pk010.i5		ATF4	Q9W610	3.2e-05
pgp1n.pk005.e10	TXNDC9	ATP binding protein associated with cell differentiation; ATPbinding protein; Protein 1-4	Q5ZLZ7	1e-06
pgf1n.pk012.d13		ATP synthase alpha subunit	NP_004037	0.000428
pgp1c.pk002.b23	ATP5A1	ATP synthase alpha subunit	Q03265	3e-06
pgf2n.pk006.p17	ATP5C1	ATP synthase gamma chain, mitochondrial precursor	Q3UD06	1.8e-05
pgl1n.pk002.h14		ATP synthase lipid-binding protein, mitochondrial precursor (ATPsynthase proteolipid P1) (ATPase protein 9) (ATPasesubunit C)	NP_005166	2.5e-05
pgm2n.pk005.o13		ATP synthase lipid-binding protein, mitochondrial precursor (ATPsynthase proteolipid P1) (ATPase protein 9) (ATPasesubunit C)	NP_005166	5e-06
pgp1n.pk008.j9	ATPAF2	ATP synthase mitochondrial F1 complex assembly factor 2	Q8N5M1	0.000787
pgp2n.pk003.b23	ATP5F1	ATP synthase subunit B	P24539	1e-06
pgl1n.pk001.j18		ATP synthase, H+ transporting, mitochondrial F0 complex, subunit f,isoform 2; hypothetical protein, clone:2-31	Q3THX9	7.5e-05
pgf1n.pk006.b24		ATP/ADP antiporter	NP_001627	0.00086
pgp1n.pk002.i13	CLP1	ATP/GTP-binding protein	Q9UBQ5	0.000428
pgp1n.pk008.k10		ATPase, class 1, member a; ATPase 8A2, p type; ATPase 8A2, class I	NP_057613	4e-06
pgp2n.pk006.f18	ATP6V0B	ATPase, H+ transporting, lysosomal 21kD, V0 subunit c''; vacuolarATP synthase 21 kDa proteolipid subunit; vacuolar protonpump, 21-kD subunit; H(+)-transporting two-sectorATPase, subunit F	Q99437	0.000445
pgp2n.pk003.m13	ATP6V0E1	ATPase, H+ transporting, lysosomal, V0 subunit e; ATPase, H+transporting, lysosomal 9kD V0 subunit e; vacuolar ATPsynthase subunit H; V-ATPase H subunit; vacuolar protonpump H subunit; V-ATPase M9.2 subunit; V-ATPase 9.2 kDamembrane accessory protein; H(+	Q5ZJC4	3.6e-05
pgp2n.pk008.j2	ATP6V0E1	ATPase, H+ transporting, lysosomal, V0 subunit e; ATPase, H+transporting, lysosomal 9kD V0 subunit e; vacuolar ATPsynthase subunit H; V-ATPase H subunit; vacuolar protonpump H subunit; V-ATPase M9.2 subunit; V-ATPase 9.2 kDamembrane accessory protein; H(+	Q5ZJC4	0.000128
pgp2n.pk008.o13	ABCA3	ATP-binding cassette, sub-family A (ABC1), member 3	Q80XT2	4.4e-05
pgp1n.pk004.n6	ABCB6	ATP-binding cassette, sub-family B, member 6	Q9HAQ7	0.000849
pgp1n.pk006.d15		ATP-binding cassette, sub-family F, member 1; ATP-binding cassette50 (TNF-alpha stimulated); ATP-binding cassette 50	Q9DF69	0.000563
pgp2n.pk004.i15		ATP-binding cassette, sub-family G (WHITE), member 1	Q9EPG9	1.3e-05
pgm2n.pk011.k2	SUCLG1	ATP-specific succinyl-CoA synthetase alpha subunit	Q5ZL83	4e-06
pgf2n.pk001.h9	AGTRAP	ATRAP	Q6RW13	5.6e-05
pgp1n.pk008.p10	NPR2	Atrial natriuretic peptide receptor B precursor (ANP-B) (ANPRB)(GC-B) (Guanylate cyclase) (NPR-B) (Atrial natriureticpeptide B-type receptor)	Q6VVW5	2e-06
pgf2c.pk001.f23	ATRN	attractin	Q3MIT3	0.000174
pft1c.pk002.a3	ATRN	attractin	Q9WU60	0.000135
pgp1n.pk001.a17		Autophagy protein 12-like (APG12-like)	NP_004698	0.000963
pgm2n.pk014.f15		avEna neural variant	NP_060682	0
pgp2n.pk002.k6	ENAH	avenaII	Q9UHP3	4e-06
pgm2n.pk008.g16	CD276	B7 homolog 3	Q7TPB4	0.000126
pgf2n.pk002.i7	CAMSAP1	bA100C15.1 (novel protein)	Q5NCZ4	0.000534
pgp1n.pk005.a20	DOCK8	bA165F24.1.1 (novel protein similar to Drosophila CG6630 and CG11376, KIAA1058, rat TRG (isoform 1))	Q8NF50	2.8e-05
pgp1n.pk010.c11	KIAA1815	bA207C16.3 (novel protein similar to predicted yeast, plant andworm proteins)	Q7Z2K6	0
pgp1n.pk005.n13		bA517O1.1 (similar to SA2 nuclear protein)	O35638	0.000207
pgl1n.pk001.a16	MXD4	basic helix-loop-helix transcription factor XMad4-204	Q5ZLB9	0.00042
pgf1n.pk010.p3		basic leucine zipper and W2 domains 1; KIAA0005 gene product; basic leucine-zipper protein BZAP45	Q5ZLT7	0.000465
pgf1n.pk012.k8	BLZF1	basic leucine zipper nuclear factor 1 (JEM-1); basic-leucine zippernuclear factor	Q3TJM2	4.4e-05
pgp1n.pk001.i7	TUSC1	basic proline-rich protein	Q6J614	0.000568
pgp1n.pk009.b21	CD2BP2	basic proline-rich protein	Q8MHQ3	0
pgp2n.pk008.i1	BAT3	BAT3	Q498N5	0
pgp2n.pk009.c17	ELMO1	BBP-like protein 1 isoform b; engulfment and cell motility 1	Q5ZL97	0.00057
pgf1n.pk001.c5		BBP-like protein 2 isoform a; hypothetical protein FLJ22604	NP_510883	2e-06
pgp2n.pk007.m21	CDH3	B-cadherin precursor (K-CAM protein)	P33145	2.1e-05
pgp2n.pk006.k6		B-cell associated protein	Q99LG1	1e-06
pgm2n.pk002.f14	BTG2	B-cell translocation gene 2; B-cell translocation gene 2,anti-proliferative; NGF-inducible anti-proliferativeputative secreted protein; Early induced gene, B-celltranslocation gene 2	P27049	1.3e-05
pgr1n.pk001.d19		Bcl-2-associated transcription factor short form	Q9NYF8	0.000724
pgp2n.pk009.e16		bcnt	NP_006315	0
pgf1n.pk010.d4	BCS1L	BCS1-like; RIKEN cDNA 9130022O19 gene	Q5ZI95	4.9e-05
pgp2n.pk008.c15	BCS1L	BCS1-like; RIKEN cDNA 9130022O19 gene	Q5ZI95	2e-06
pgf2n.pk004.m7		BETA-2-MICROGLOBULIN PRECURSOR	P21611	3e-06
pgp1c.pk001.a9		BETA-2-MICROGLOBULIN PRECURSOR	P21611	0.000847
pgp1c.pk002.o11		BETA-2-MICROGLOBULIN PRECURSOR	P21611	0
pnfb.pk0002.h4	ADRBK2	Beta-adrenergic receptor kinase 2 (Beta-ARK-2) (G-protein coupled receptor kinase 3)	P35626	0
pgf2c.pk001.a11		beta-amyloid precursor protein 751 isoform	Q9DGJ7	0.000567
pgp1c.pk001.m7		beta-amyloid precursor protein 751 isoform	Q9DGJ7	0.000706
pgp1n.pk008.b17	BCDO2	beta-carotene 9', 10'-dioxygenase 2;b,b-carotene-9',10'-dioxygenase; beta-carotene9',10'-dioxygenase 2; beta-diox-II	Q3KNZ2	0.000269
pgf1n.pk011.n19		beta-catenin	P35222	1e-06
pgr1c.pk001.e16	GLB1	Beta-galactosidase precursor (Lactase) (Acid beta-galactosidase)	Q3TAW7	0.000643
pgf2n.pk001.e12		B-G	Q31608	1e-06
pgm2n.pk013.a7		biglycan	P47853	0.000394
pgp1n.pk014.h21	APLP2	binding protein	Q13861	2.8e-05
pgr1n.pk006.f16		BLOCK 25	Q53RY1	2e-06
pgp2n.pk008.a6	BMP1	bone morphogenetic protein 1	NP_001190	2e-06
pgp1n.pk003.e18	ACOT7	brain acyl-CoA hydrolase	Q91V12	8e-06
pgp2n.pk008.k21	PRODH	brain and kidney proline oxidase 2	Q9QX61	0
pgr1n.pk006.j17		brain R85FL	Q5T932	0.000327
pgf2c.pk001.g16	C20orf3	brain-selective and closely mapped on the counter allele of CMAP in cystatin cluster	Q5ZIF1	4.7e-05
pgr1n.pk002.b10	C20orf3	brain-selective and closely mapped on the counter allele of CMAP in cystatin cluster	Q5ZIF1	0
pgp1c.pk002.c22	BCKDK	branched chain ketoacid dehydrogenase kinase; branched chain keto acid dehydrogenase kinase; BCKD-kinase	Q3UCB5	0.00038
pgp1n.pk009.c20		brevican soluble core protein precursor	Q8IWX2	2.7e-05
pgr1n.pk002.i7	SMARCA4	BRG1 protein	Q90753	3.6e-05
pnl1s.pk003.g12		bromodeoxyuridine-sensitive transcript protein - chicken	NP_037369	0.000836
pgf1n.pk010.o23	BOC	brother of CDO	Q9BWV1	0.000309
pgp1n.pk014.f22		BTB (POZ) domain containing 3	Q9Y2F9	0.000308
pgp1c.pk002.c12	BTG1	BTG1 PROTEIN (B-CELL TRANSLOCATION GENE 1 PROTEIN)	P34743	0.000141
pgr1n.pk007.k15	BANP	Btg3 associated nuclear protein	Q8VBU8	0
pgp2n.pk004.m17	COMMD3	BUP protein	Q5ZMU7	0.000669
pgp1n.pk009.k14	ZFP36L1	butyrate response factor 1; EGF-response factor 1; early response factor Berg36; zinc finger protein, C3H type, 36-like 1	Q07352	5.6e-05
pgp1c.pk003.o18		butyrate response factor 2; EGF-response factor 2; zinc fingerprotein, C3H type, 36-like 2	NP_008818	0.000158
pgm2n.pk005.j1		C protein immunoglobulin-A-binding beta antigen	Q8N693	1.1e-05
pgm2n.pk006.g20	FAM117A	C/EBP-induced protein	Q8BUE4	0.000124
pgp2n.pk009.d6	FAM117A	C/EBP-induced protein	Q8BUE4	2.4e-05
pgm2n.pk005.g24	MTHFD1	C-1-tetrahydrofolate synthase, cytoplasmic (C1-THF synthase)	Q5ZI76	2e-06
pgp2n.pk010.f16	C21orf2	c21ORF-HumF09G8.5	Q64LC9	1e-06
pgp1c.pk002.l16	RNF141	C3HC4-like zinc finger protein	Q5ZM74	0.000511
pgr1n.pk007.j19		c6.1a protein; 6.1A protein	Q9JJ74	1.4e-05
pgm2n.pk007.d18	CASD1	C7ORF12	Q9UF53	7.1e-05
pgf1n.pk008.m18		Ca2+-promoted Ras inactivator; GTPase activating protein-like;calcium-promoted Ras inactivator	Q6PFQ7	0.000181
pgf2n.pk005.h22		Ca2+-transporting ATPase (EC 3.6.3.8) SERCA2a - chicken	Q03669	2.2e-05
pgl1n.pk013.k17	SDF4	Cab45b	Q5ZKE5	0.000902
pgp2n.pk010.l14	CDH13	Cadherin-13 precursor (Truncated-cadherin) (T-cadherin) (T-cad)	P33150	1e-06
pgp2n.pk002.a5	RCAN2	calcineurin inhibitor ZAKI-4 beta splice variant 1	Q5VWF8	7.4e-05
pgp1n.pk002.c4	PPP3CA	Calcineurin subunit A alpha	Q7T1F5	3.7e-05
pgp2n.pk002.p16	CALCA	Calcitonin precursor	P07660	3e-06
pgf1n.pk012.b9	HYOU1	calcium binding protein, 140 kDa; 170 kDa glucose regulated protein GRP170 precursor; 150-kDa oxygen regulated protein	Q5ZLK7	1e-06
pgp2n.pk003.j18	HYOU1	calcium binding protein, 140 kDa; 170 kDa glucose regulated protein GRP170 precursor; 150-kDa oxygen regulated protein	Q5ZLK7	5e-06
pgp2n.pk008.j21	CACNA1H	calcium channel, voltage-dependent, T type, alpha 1HB subunit	Q3UX23	0
pgp2n.pk007.e5	CAMK2B	calcium/calmodulin-dependent kinase type II beta subunit	O93560	0.000604
pgp2n.pk003.c9		calcium/calmodulin-dependent protein kinase II gamma isoform 6; CaM kinase II	Q13555	0.000226
pgl1n.pk015.c22	PDCD6	calcium-binding protein (clone pMP41) - mouse (fragment)	Q2YDC2	0.000568
pco1c.pk001.a15		calcium-modulating cyclophilin ligand - chicken	NP_001736	7.5e-05
pgf1n.pk011.p13	CALD1	Caldesmon (CDM)	P12957	0
pgp1n.pk003.d3	CALM1	calmodulin 2 (phosphorylase kinase, delta); phosphorylase kinasedelta	Q498A3	0
pgf1n.pk006.d19	CANX	calnexin	Q5ZMF5	7e-06
pgf1n.pk007.c23	S100A10	Calpactin I light chain (P10 protein) (P11) (Cellular ligand ofannexin II)	P27003	0
pgf1n.pk010.j5	CAPN1	Calpain, large subunit (Calcium-activated neutral proteinase) (CANP) (Mu/M-type)	P00789	6e-06
pgr1n.pk008.h24	CNN2	calponin 2; Calonin 2	Q5ZKU6	5.6e-05
pgp2n.pk007.n9		Calretinin (CR)	P07090	1.1e-05
pft1c.pk003.a12	CASQ2	Calsequestrin, skeletal muscle isoform precursor (Calsequestrin 1) (Aspartactin) (Laminin-binding protein)	P19204	1e-06
pgr1n.pk005.n19	CAMK2N1	CaM-kinase II inhibitor alpha	Q7Z7J9	1e-06
pgr1n.pk007.k4	ATF1	cAMP responsive element binding protein 1 isoform A; cAMP-response element-binding protein-1; active transcription factor CREB; transactivator protein	Q543W0	0
pgr1n.pk004.l5		cAMP-regulated guanine nucleotide exchange factor I (cAMP-GEFI)	Q9Z1C8	1.6e-05
pgp1n.pk007.p18	BASP1	CAP23	P98165	1e-06
pgm2n.pk003.l16	CA9	carbonic anhydrase	Q3UUZ9	1.4e-05
pgp2n.pk007.f2	CA9	carbonic anhydrase	Q3UUZ9	0.00055
pgp1n.pk011.m9	CPE	carboxypeptidase E	Q543R4	4.7e-05
pgp2n.pk003.i7	KIFC1	Carboxy-terminal kinesin 2 (XCTK2)	Q5XI63	0.000163
pgm2n.pk010.m15	DERL2	carcinoma related gene	Q99KD6	0.000188
pgp1n.pk006.m17	CRAT	CARNITINE O-ACETYLTRANSFERASE PRECURSOR (CARNITINE ACETYLASE) (CAT)	Q5T952	9e-06
pgp1n.pk002.g18		casein kinase 1alpha S	NP_001883	0
pgf1n.pk002.e5	CSNK2A2	Casein kinase II, alpha' chain (CK II)	P21869	0.000735
pgp1n.pk009.h24		caspase-1	O42284	8e-06
pgl1n.pk007.i17	CAT	catalase	Q5ZMM4	8e-06
pgl1c.pk001.b7	CTNNBL1	catenin, beta like 1; similar to Bos taurus P14 protein; catenin , beta like 1; nuclear associated protein; chromosome 20 open reading frame 33	Q8WYA6	0
pgf1n.pk003.a24		cathepsin B (EC 3.4.22.1) precursor - chicken	NP_001899	0.000275
pgp1n.pk004.e14		cathepsin B (EC 3.4.22.1) precursor - chicken	NP_001899	0.000679
pnlb.pk0005.d11	CTSS	Cathepsin S	Q5ZMR6	0.00063
pgl1n.pk010.i3		cation-chloride cotransporter 6	Q99MR3	2.2e-05
pgf1n.pk006.o4	IGF2R	cation-independent mannose-6-phosphate receptor - chicken	Q90681	0
pgf1n.pk012.e4	CITED4	CBP/p300-interacting transactivator	Q9I8K7	0
pgm2n.pk005.j23		CCAAT displacement protein (CDP) (Cut-like 1) (CDP2)	P53565	9.1e-05
pgp2n.pk003.n15	CNOT8	CCR4-NOT transcription complex, subunit 8 (CAF1-like protein) (CALIFp)	Q5ZKA9	5e-06
pgp2n.pk007.i13		CD24a antigen; heat stable antigen	Q3THW4	7.2e-05
pgp2n.pk005.m22	CD3E	CD3 epsilon	P70069	1e-05
pgp1n.pk013.e11	SCARB2	CD36 antigen (collagen type I receptor, thrombospondin receptor)-like 2	Q3UNF8	0.000665
pgl1n.pk004.i14		CD47 antigen	Q6XFR0	0.000739
pgp1n.pk009.j24		CD47 antigen	Q6XFR0	0
pgp1n.pk010.c1		CD59 GLYCOPROTEIN PRECURSOR (MEMBRANE ATTACK COMPLEX INHIBITIONFACTOR) (MACIF) (MAC-INHIBITORY PROTEIN) (MAC-IP)(PROTECTIN)	P27274	0.000375
pgf1n.pk006.i6		CD81 antigen	NP_004347	0.00097
pgf1n.pk007.i10		CDC42-binding protein kinase beta	NP_003598	3.6e-05
pgf1n.pk009.l9		CDH1-D	NP_057347	0.000228
pgp2n.pk010.i9	CDK2AP1	CDK2-associated protein 1; Deleted in oral cancer-1; putative oralcancer suppressor; cyclin-dependent kinase 2-associatedprotein 1	Q8IUU5	0.000253
pgf1n.pk012.h1	SLC44A1	CDw92 antigen; transporter-like protein	Q8WWI5	8.6e-05
pgm2n.pk009.f16	CYR61	CEF-10 protein precursor	P19336	0.000879
pgp2n.pk009.d1	CDC2	Cell division control protein 2 homolog (P34 protein kinase)(Cyclin-dependent kinase 1) (CDK1)	P13863	4.8e-05
pgp1c.pk003.c15		cell division cycle 10; cell division cycle 10 (homolog to CDC10 of S.cerevisiae); cell division cycle 10 (homologous to CDC10 of S. cerevisiae); CDC10 (cell division cycle 10, S. cerevisiae, homolog); CDC10 protein homolog	Q16181	0.00056
pgp2n.pk002.m20		cell division cycle associated 4; hematopoietic progenitor protein	Q3B7C7	8e-06
pgl1n.pk003.e16	LY9	cell-surface molecule	Q4VBG4	0.000709
pgp1n.pk011.m18	TP53	Cellular tumor antigen p53 (Tumor suppressor p53)	P10360	1e-06
pgp2n.pk003.e7		centaurin alpha	NP_006860	3.8e-05
pgp2n.pk004.l20	CENTB1	centaurin beta1; KIAA0050 gene product; Arf GAP with coiled coil, ANK repeat and PH domains 1	Q53XN9	0.000476
pgf1n.pk007.l17		centaurin, gamma 2	Q6ZNF7	1e-06
pgp2n.pk002.h10		centaurin, gamma 2	Q6ZNF7	3.9e-05
pgm2n.pk014.e21	CETN3	centrin 3; centrin, EF-hand protein, 3 (CDC31 yeast homolog);EF-hand protein superfamily member	Q53YD2	5.1e-05
pgm2n.pk003.n9		centromere protein E; Centromere autoantigen E (312kD); centromere protein E (312kD)	Q4LE75	0.000366
pgr1n.pk002.e8	PNKP	centromere protein H	Q62504	2.7e-05
pgp2n.pk009.j6	UGCG	ceramide glucosyltransferase	Q5T258	0.000101
pgf1n.pk005.n3	HADHA	CFR-associated protein p70	O57660	0.00028
pgm2n.pk012.p9		CG15570-PA	NP_742106	0.00011
pgr1n.pk005.n23		CG5700-PB	Q09028	0
pgf1n.pk004.e10	XAB2	CG6197-PA	Q5ZI64	0
pgr1n.pk002.f14		CG7709-PA	Q9UK58	5.9e-05
pgp1n.pk002.b10		CG7872-PA	Q9H1X3	0
pgf2n.pk006.b17	FLNC	cgABP260	Q90WF0	4.9e-05
pgp1n.pk010.b11	FLNC	cgABP260	Q90WF0	0.000321
pgp2n.pk002.n12	NMD3	CGI-07 protein	Q3B7C7	8.5e-05
pgr1n.pk007.c7	CCDC53	CGI-116 protein	Q9Y3C0	0
pgp1c.pk001.f2		CGI-133 protein	Q6P0X6	1.4e-05
pgr1n.pk004.n23	C1orf66	CGI-41 protein	Q96FB5	0.000123
pgf2n.pk001.n19		cGMP phosphodiesterase A2	Q5QD39	0
pgp1c.pk003.b6		cGMP phosphodiesterase A2	Q5QD39	2.4e-05
pgp2n.pk008.i23		cGMP phosphodiesterase A2	Q5QD39	2e-06
pgf1n.pk012.j19	C16orf35	CGTHBA	Q8UWH0	1.6e-05
pnfb.pk0001.d10	GABARAP	Chain A, Crystal Structure Of The Gaba(A) Receptor AssociatedProtein, Gabarap	P60517	0.000741
pgm2n.pk014.n1	UBE2I	Chain A, Human Ubiquitin-Conjugating Enzyme Ubc9	Q59GX1	0
pgr1n.pk003.m13	CDK5	Chain A, Structure And Regulation Of The Cdk5-P25(Nck5a) Complex	Q6IAW3	0.000259
pgf1n.pk001.n7	CTRC	Chain D, Ternary Complex Of Procarboxypeptidase A, Proproteinase E,And Chymotrypsinogen C	Q3SYP2	0.000698
pgf1n.pk001.k20	CCL17	chemokine (C-C motif) ligand 17	Q8BNE3	7e-06
pgf2n.pk006.i23	CCBP2	chemokine binding protein 2; hD6; chemokine (C-C) receptor 9;chemokine (C-C motif) receptor 9; chemokine receptor D6;CC-chemokine-binding receptor JAB61	Q53YA1	1e-06
pgm2n.pk014.m14	CTBS	chitobiase, di-N-acetyl-	Q5VX50	4.3e-05
pgr1n.pk001.o2	CTBS	chitobiase, di-N-acetyl-	Q5VX50	0.000353
pgp1n.pk003.h4	CLIC4	chloride intracellular channel 4; chloride intracellular channel 4like	Q5VSX5	0.00051
pgp2n.pk008.e1	PCYT1A	Cholinephosphate cytidylyltransferase A (Phosphorylcholinetransferase A) (CTP:phosphocholine cytidylyltransferaseA) (CT A) (CCT A) (CCT-alpha)	Q86Y88	4.9e-05
pgp1n.pk006.h20	CHAD	chondroadherin precursor - bovine	O70210	0.000143
pgf1n.pk012.o13	PTGDS	chondrogenesis associated lipocalin	Q8QFM7	0.000981
pgr1n.pk001.d23	CHST11	chondroitin 4-sulfotransferase	P69478	0
pgm2n.pk005.c22		chondromodulin-I precursor	NP_008946	0.000795
pgm2n.pk006.l13		chordin	NP_003732	1.1e-05
pgp1n.pk012.f9		choriogenin Hminor	P10162	3.2e-05
pgp2n.pk007.k11	CHAF1B	chromatin assembly factor 1, subunit B (p60); M-phase phosphoprotein 7; Chromatin assembly factor I, p60 subunit; human chromatin assembly factor-I p60 subunit	Q5ZLM9	9.2e-05
pgp1n.pk013.e4		chromodomain protein, Y chromosome-like isoform b; CDY-like, autosomal; testis-specific chromodomain Y-like protein	Q32NC5	0
pgm2n.pk006.a11	C1orf21	chromosome 1 open reading frame 21	O73606	0.000325
pgp1n.pk003.d12	TMEM59	chromosome 1 open reading frame 8	Q9HA07	1e-06
pgf1n.pk001.j22	C11orf10	chromosome 11 open reading frame 10	Q5ZKN0	1e-06
pgp1n.pk011.c4		chromosome 11 open reading frame 15	NP_065695	0.000119
pgp2n.pk010.n9	C11orf2	chromosome 11 open reading frame2; chromosome 11 open reading frame2	Q90WJ4	0.000164
pgf2n.pk001.l1		chromosome 12 open reading frame 5	Q9NQ88	4.5e-05
pgf2n.pk006.n15	C20orf43	chromosome 20 open reading frame 43	Q5ZI35	0
pgf2n.pk006.m20		chromosome 20 open reading frame 44; likely ortholog of mouse basicFGF repressed, Zic binding protein	Q6A097	1.2e-05
pft1c.pk001.c5	TMEM50B	chromosome 21 open reading frame 4; chromosome 21 open readingframe 4 (Interferon receptor cluster)	P56557	0.000169
pgp1n.pk004.d11	DOPEY2	chromosome 21 open reading frame 5	NP_005119	0.000637
pgr1c.pk001.a18	C9orf19	chromosome 9 open reading frame 19; 17kD fetal brain protein	Q9H4G4	0.000125
pgp2n.pk006.k8		chromosome 9 open reading frame 7	Q9UGQ2	3e-06
pgp2n.pk010.e23	KIF4A	Chromosome-associated kinesin KIF4A (Chromokinesin)	Q90640	0
pgp1n.pk003.l19		chS-Rex-s	Q90637	4.1e-05
pgp2n.pk002.m15	PARS2	class II tRNA synthetase	Q5M7W7	1.2e-05
pgm2n.pk010.o19	CLTC	CLATHRIN HEAVY CHAIN	Q8UUR1	1.3e-05
pgf1n.pk003.g17		clathrin heavy-chain	NP_004850	0.000183
pgp1n.pk003.h3	CLTB	clathrin, light polypeptide isoform a; clathrin light chain LCB	Q5ZKH1	0.000878
pgp1n.pk001.j4		clathryn light chain (LCA3)	Q5ZHR7	0.000536
pgp1n.pk008.a3	CLDN1	claudin 1; senescence-associated epithelial membrane protein 1	Q5ZMG2	0
pgp1c.pk003.g10	CLDN11	claudin 11; oligodendrocyte transmembrane protein;oligodendrocyte-specific protein	Q6IRG7	8e-05
pgp2n.pk006.o5	CLDN9	claudin4L2	Q98SR2	5e-06
pgp1n.pk009.d19		CMP-N-acetylneuraminate-beta-galactosamide-alpha-2, 6-sialyltransferase (Beta-galactoside alpha-2,6-sialyltransferase) (Alpha 2,6-ST) (Sialyltransferase 1) (ST6Gal I)	Q92182	0.000891
pgl1n.pk010.j3	F10	Coagulation factor X precursor (Stuart factor) (Virus activating protease) (VAP)	Q804X7	0.000123
pgf2n.pk002.h24	COPB2	Coatomer beta' subunit (Beta'-coat protein) (Beta'-COP) (p102)	Q3U5Z9	1.4e-05
pgp1n.pk014.g1	P4HB	cognin/prolyl-4-hydroxylase/protein disulfide isomerase	P09102	1e-06
pgr1c.pk001.j9	COL10A1	collagen alpha 1(X) chain precursor - chicken	P08125	2.1e-05
pgm2n.pk002.l24	COL9A2	collagen alpha 2(IX) chain precursor - chicken	P12108	0.000254
pgf1n.pk005.l15		Collagen alpha 2(VI) chain precursor	P15988	0.000767
pgm2n.pk014.g19		collagen alpha 2(VI) chain short form precursor - chicken	P15988	0
pgr1n.pk005.m24		collagenous repeat-containing	Q4ZJN6	1.1e-05
pft1c.pk003.f1	COLEC10	collectin sub-family member 10; collectin liver 1; collectin 34	Q5VSQ2	0.000539
pgl1c.pk001.n23		complement C4A	NP_000055	2.8e-05
pgr1n.pk004.h13		Complement component 2	NP_000054	1e-06
pgl1n.pk013.a21	CFD	Complement factor D precursor (C3 convertase activator) (Properdinfactor D) (Adipsin)	Q8WZB4	0.000251
pgp2n.pk004.h18	COG8	component of oligomeric golgi complex 8; dependent on RIC1	Q96MW5	4e-06
pgp2n.pk005.o6	CTGF	connective tissue growth factor	Q98TQ8	0.000416
pgm2n.pk006.m21	BSCL2	contains transmembrane (TM) region	Q5FVJ6	0.000257
pgp1n.pk012.m14	COPS4	COP9 (constitutive photomorphogenic), subunit 4 (Arabidopsis)	Q5ZJV0	0.000657
pgp2n.pk009.a20	COPS7A	COP9 complex subunit 7a; COP9 (constitutive photomorphogenic,Arabidopsis, homolog) subunit 7A	Q8VBV4	3e-06
pgp2n.pk003.m17	COPS3	COP9 constitutive photomorphogenic homolog subunit 3; COP9 complex subunit 3; JAB1-containing signalosome subunit 3	Q5ZJF1	0.00065
pgf1n.pk011.k7	ATOX1	Copper transport protein ATOX1 (Metal transport protein ATX1)(Copper chaperone SAH)	Q6IBA3	0
pgl1n.pk005.h16		cornichon-like	NP_005767	3.5e-05
pgl1n.pk009.p11	COX17	COX17 homolog, cytochrome c oxidase assembly protein; human homologof yeast mitochondrial copper recruitment gene; COX17(yeast) homolog, cytochrome c oxidase assembly protein	Q3MHD6	0.000244
pgf2n.pk004.g15	CKM	CREATINE KINASE, M CHAIN (M-CK)	P00565	0.000339
pgf2c.pk001.d19	CRNKL1	Crn, crooked neck-like 1 (Drosophila); CGI-201 protein; crookedneck protein (crn); crooked neck protein (crn)	Q69YP1	3e-06
pgm2n.pk013.p10	CRY1	cryptochrome 1	Q8QG61	0.000113
pgp1n.pk004.d19	CRY2	cryptochrome 2	Q8QG60	2e-06
pgp2n.pk010.g9	CRYL1	crystallin, lamda 1	Q5ZK18	0.000392
pgp1n.pk006.b14	CRYM	crystallin, mu; NADP-regulated thyroid-hormone binding protein	Q6ZPP6	0
pgf1n.pk010.g7	JAG1	C-Serate-1 protein	Q90819	0
pgp1c.pk002.i10	SFRS15	CTD-binding SR-like protein RA4	Q5F447	0
pgp2n.pk003.k15	PCYT1A	CTP:phosphocholine cytidylyltransferase	Q542W4	2e-06
pgr1n.pk001.l12	CSMD1	CUB and sushi multiple domains protein 1 short form	Q96PZ7	0
pnfb.pk0003.d7		cullin 1	NP_003583	5.5e-05
pnlb.pk0007.b7		cullin 2	NP_003582	0
pgl1n.pk004.f4		cyclin ania-6b	Q5ZJP9	9.2e-05
pgf2n.pk001.f10		cyclin G1	P51959	0
pgp2n.pk002.b21		cyclin G1	P51959	5e-06
pgf1n.pk012.p20	CCNI	cyclin I	Q59EP5	0.000473
pgf2n.pk002.d7	CCNI	cyclin I	Q59EP5	0.000976
pgp1c.pk001.m9	CCNI	cyclin I	Q59EP5	0
pgp1n.pk007.e17	CNNM1	cyclin M1; ancient conserved domain protein 1	Q53TX8	0
pgm2n.pk007.g10	CBS	cystathionine beta synthase	P35520	0
pgf2c.pk001.p12	DHRS9	Cystatin precursor (Egg-white cystatin)	P01038	4.3e-05
pgl1n.pk010.m6	CDO1	cysteine dioxygenase	Q16878	0.000146
pco1c.pk001.b22	NBL1	cysteine knot secreted protein DAN	Q679P3	0.000442
pgm2n.pk007.f24		Cysteine-rich protein 2 (CRP2) (Beta-cysteine-rich protein)(Beta-CRP)	P50460	2.9e-05
pgp2n.pk008.o22	CSRP2	Cysteine-rich protein 2 (CRP2) (Beta-cysteine-rich protein)(Beta-CRP)	P50460	0.000162
pgp1n.pk005.p24		Cytochrome c oxidase polypeptide III	Q85GK9	0.000443
pgp1n.pk004.f11		cytochrome c oxidase subunit I	Q85AA8	9e-05
pnfb.pk0010.h5		cytochrome c oxidase subunit I	Q76L16	0.000635
pgp1n.pk006.p6		cytochrome oxidase I	NP_036234	2.7e-05
pgl1c.pk001.l3		cytochrome oxidase III	XP_371764	9e-06
pnlb.pk0001.d3	CYP3A5	Cytochrome P450	Q9PU44	0.000322
pnlb.pk0001.d5	CYP2C8	cytochrome P-450	Q8QFT4	1.1e-05
pgl1n.pk006.m2	CYP2W1	cytochrome P-450	Q5ZKE8	3.7e-05
pgr1n.pk007.l19	CYP17A1	Cytochrome P450 17 (CYPXVII) (P450-C17) (Steroid 17-alpha-hydroxylase/17,20 lyase)	P12394	5.3e-05
pgl1n.pk010.m8	CYP4F2	Cytochrome P450 4F4 (CYPIVF4)	Q3MID2	0
pgp1n.pk010.h10	CYP20A1	cytochrome P450 monooxygenase	Q6UW02	0.000966
pgf2n.pk001.a7		cytochrome P450, subfamily IIJ (arachidonic acid epoxygenase) polypeptide 2; microsomal monooxygenase; flavoprotein-linked monooxygenase; Cytochrome P450, subfamily IIJ (arachidonic acid epoxygenase),	NP_000766	2e-05
pgf2n.pk004.k14	CYP2J2	cytochrome P450, subfamily IIJ (arachidonic acid epoxygenase)polypeptide 2; microsomal monooxygenase;flavoprotein-linked monooxygenase; Cytochrome P450,subfamily IIJ (arachidonic acid epoxygenase),	Q5ZHU7	1e-06
pgl1n.pk003.c2	CYP27A1	cytochrome P450, subfamily XXVIIA, polypeptide 1 precursor;cholestanetriol 26-monooxygenase;5-beta-cholestane-3-alpha, 7-alpha, 12-alpha-triol26-hydroxylase; cytochrome P-450C27/25; sterol27-hydroxylase; vitamin D(3) 25-hydroxylase;5-beta-cholestane-3-alp	Q02318	4e-06
pgp1n.pk003.i12	CISH	Cytokine-inducible SH2-containing protein (CIS) (CIS-1) (Suppressor of cytokine signaling) (SOCS)	Q9PW70	5.5e-05
pgr1n.pk007.a6	DYNC1I2	cytoplasmic dynein intermediate chain 2C	O15160	0
pgf2n.pk002.g24	EPHX2	cytosolic epoxide hydrolase	Q45QT1	6.6e-05
pgp1n.pk009.b22	MDH1	cytosolic malate dehydrogenase; soluble malate dehydrogenase	P57058	0.000728
pgp1n.pk004.l7		D15Wsu75e protein	Q5F3T9	0.000153
pgm2n.pk011.l15	DDB2	damage-specific DNA binding protein 2 - human	Q9ULI7	0.000173
pgr1n.pk006.p22	C3orf37	DC12 protein	Q9D2E2	0.000667
pgf2n.pk006.e7		D-dopachrome tautomerase	Q4FZV3	1.5e-05
pgp1n.pk005.h15		D-dopachrome tautomerase	Q5ZMG0	5.6e-05
pgp1n.pk009.i13	DDX1	DEAD box protein DDX1	Q90WU3	3e-06
pgf1n.pk010.b23		DEAD/H (Asp-Glu-Ala-Asp/His) box polypeptide 26; deleted in cancer 1; RNA helicase HDB/DICE1; DEAD box protein; RNA helicase HDB	NP_036273	0.0008
pgf2n.pk002.m1	DHX36	DEAD/H (Asp-Glu-Ala-Asp/His) box polypeptide 36	Q9H2U1	0.00056
pgp1n.pk004.g19		DEAD-box protein 3 (Helicase-like protein 2) (HLP2) (DEAD-box, X isoform)	NP_076829	0
pgp2n.pk009.p15	DHX57	DEAH-box RNA/DNA helicase AAM73547	Q8NG17	0
pgp1n.pk002.b21	EIF4G2	death associated protein 5	Q59G42	0
pgp1n.pk005.j20	EIF4G2	death associated protein 5	Q5KTT9	0.000408
pgf2c.pk001.n24		death effector domain-containing protein	O75618	0
pgl1c.pk001.m22		death effector domain-containing protein	0	1.2e-05
pgf2n.pk006.g12		death effector domain-containing protein DEDPRO1	Q3UYN3	4e-06
pnfb.pk0002.f6		death-associated protein	NP_004385	8.9e-05
pgp2n.pk006.p23		Delta crystallin II (Argininosuccinate lyase)	P05083	0.000608
pgp1c.pk003.a20	SCD5	delta-9-desaturase	Q86SK9	0.000997
pgp1n.pk002.g4	ZEB1	deltaEF1	P36197	0
pgf2n.pk001.e7	DLL4	delta-like 4 protein precursor; delta ligand 4 precursor; notchligand delta-2 precursor; notch ligand DLL4 precursor;delta 4 precursor	Q3KP23	4.5e-05
pgp2n.pk004.o4	DLL4	delta-like 4 protein precursor; delta ligand 4 precursor; notchligand delta-2 precursor; notch ligand DLL4 precursor;delta 4 precursor	Q3KP23	0
pgf2n.pk006.e13	ATN1	dentatorubral pallidoluysian atrophy	P54258	1.4e-05
pgp2n.pk002.b6	DCK	deoxycytidine kinase	Q5ZJM7	2.1e-05
pgf2n.pk005.d11	DNASE1L3	deoxyribonuclease gamma	Q3Y8N1	2.1e-05
pgl1n.pk005.p19		DERP13 (dermal papilla derived protein 13)	NP_079004	0
pgp1n.pk008.j2	DES	Desmin	P02542	0.000706
pgm2n.pk014.m6	DRG2	developmentally regulated GTP binding protein 2	Q5ZL61	0
pgp2n.pk008.p11	DRG2	developmentally regulated GTP binding protein 2	Q5ZL61	2e-06
pgp2n.pk008.g1		Dickkopf related protein-3 precursor (Dkk-3) (Dickkopf-3) (Lens fiber protein CLFEST4)	Q90839	1.8e-05
pgm2n.pk014.m4	DLST	dihydrolipoamide S-succinyltransferase (E2 component of2-oxo-glutarate complex)	Q5F326	0
pgp1n.pk012.e8	DLST	dihydrolipoamide S-succinyltransferase (E2 component of2-oxo-glutarate complex)	Q5F326	2.6e-05
pgp1c.pk001.j21	DPYSL2	DIHYDROPYRIMIDINASE RELATED PROTEIN-2 (DRP-2) (COLLAPSIN RESPONSE MEDIATOR PROTEIN CRMP-62)	Q90635	0.000463
pgp1n.pk007.a13	DPYSL2	DIHYDROPYRIMIDINASE RELATED PROTEIN-2 (DRP-2) (COLLAPSIN RESPONSEMEDIATOR PROTEIN CRMP-62)	Q71SG2	4.6e-05
pgp2n.pk007.l15	DPP7	dipeptidyl peptidase 7; dipeptidyl peptidase II precursor	Q9ET22	9e-06
pgf2n.pk005.k3	DDR2	discoidin domain receptor family, member 2 precursor; neurotrophic tyrosine kinase, receptor-related 3; neurotrophic tyrosine kinase receptor related 3	Q7Z730	1.5e-05
pgf1n.pk010.j19	ADAM10	disintegrin metalloprotease ADAM10	Q8QFX0	0.000167
pgf1n.pk007.j23	DISP1	dispatched A	Q9UFA2	0.000545
pgp2n.pk010.m20		dJ1185N5.1.2 (ubiquitin-conjugating enzyme E2 variant 1 (isoform 2,similar to variant 2 (UBE2V2, MMS2), ortholog of chickenCROC-1B))	Q90879	0
pgm2n.pk007.g19	PLTP	dJ337O18.1.2 (Phospholipid Transfer Protein (Lipid Transfer ProteinII) (isoform 2))	P55058	3e-06
pgp1n.pk003.o11	CTSA	dJ337O18.2.2 (Lysosomal Protective Protein precursor (EC 3.4.16.5, Cathepsin A, Carboxypeptidase C) (isoform 2))	Q5ZIJ5	0.000976
pgp1n.pk002.j22	UBR2	dJ392M17.3 (KIAA0349 protein)	Q8IWV8	0.000795
pgf1n.pk009.k21		dJ393D12.1 (KIAA0776)	NP_056138	0
pgp1n.pk006.f14	DNALI1	dJ423B22.5 (axonemal dynein light chain (hp28))	Q4FZV3	0
pgp1n.pk014.p9		dJ470L14.2.1 (Staufen (RNA binding protein) isoform 1)	Q5ZHY4	3.4e-05
pgp1n.pk003.a19	CNN3	dJ639P13.2.1 (acidic calponin 3)	Q6FHA7	0
pgm2n.pk004.c5	EIF2C3	dJ665N4.6 (novel protein)	Q7Z3G6	0.000381
pgp2n.pk009.o18		dJ73M23.3 (KIAA0319)	Q5VV43	0
pgp1n.pk009.a8		dJ899C14.1 (novel protein similar to KIAA0680)	Q641P0	5.1e-05
pgr1n.pk003.o4	DHRS7B	DKFZP566O084 protein	Q6IAN0	0
pgp2n.pk010.d21		DKFZP586A0522 protein	NP_054752	0.000973
pgp1n.pk004.f24	NELF	DKFZp586J1624.1 hypothetical protein alternatively spliced product,similar to (AF266508) NELF protein	Q9D7B2	0
pco1c.pk001.l16		DKFZP586L0724 protein	NP_056277	7e-06
pgm2n.pk012.a15	IGHMBP2	DNA helicase	Q5ZHN2	0.000166
pgf2n.pk005.o1	LIG1	DNA ligase I	Q59HG7	0.000306
pgr1n.pk007.a12	POLG	DNA polymerase gamma subunit 1 (Mitochondrial DNA polymerase catalytic subunit)	Q92076	0.000559
pco1c.pk001.c13		DNA primase, p49 subunit	NP_000937	8e-05
pgl1c.pk001.i8	XRCC1	DNA repair protein XRCC1	Q3U2B4	0.000956
pgp2n.pk007.n11		DNA segment, Chr 10, Johns Hopkins University 81 expressed	Q4U5Z6	2.6e-05
pgp2n.pk005.f18		DNA segment, Chr 2, Brigham & Women's Genetics 0891 expressed	Q5ZKM0	0.000702
pgp1n.pk004.h1		DNA/RNA-binding protein - human (fragment)	Q92664	0
pgf1n.pk001.o24		DNA-directed RNA polymerase	NP_631961	0.000495
pgr1n.pk005.j7		DNA-directed RNA polymerase I 40 kDa polypeptide (RPA40) (RPA39)	O15160	0.000158
pgf2n.pk005.d14		DnaJ (Hsp40) homolog, subfamily B, member 12	Q5F3M7	1e-06
pgm2n.pk005.f2	DNAJC7	DnaJ (Hsp40) homolog, subfamily C, member 7	Q5F3X5	1e-06
pgm2n.pk005.i10	DNAJA2	DnaJ subfamily A member 2; cell cycle progression 3 protein; HIRA interacting protein 4; DnaJ protein	Q5ZIZ7	2e-06
pgp2n.pk003.d7	DNAJA2	DnaJ subfamily A member 2; cell cycle progression 3 protein; HIRA interacting protein 4; DnaJ protein	Q5ZIZ7	2.5e-05
pgm2n.pk003.b15	DOK5	DOK5 protein; likely ortholog of mouse downstream of tyrosinekinase 5; chromosome 20 open reading frame 180; dockingprotein 5 (downstream of tyrosine kinase 5)	Q91ZM9	0.000453
pgf1n.pk008.l5	RPN2	Dolichyl-diphosphooligosaccharide--protein glycosyltransferase 63 kDa subunit precursor (Ribophorin II) (RPN-II) (RIBIIR)	Q5ZM80	1.1e-05
pnfb.pk0010.d5	RPN2	Dolichyl-diphosphooligosaccharide--protein glycosyltransferase 63 kDa subunit precursor (Ribophorin II) (RPN-II) (RIBIIR)	Q5ZM80	0.000471
pgp2n.pk004.p7	ALG6	dolichyl-P-Glc:Man9GlcNAc2-PP-dolichylglucosyltransferase; Man(9)GlcNAc(2)-PP-Dol alpha-1,3-glucosyltransferase	Q802T2	0.000296
pgl1n.pk013.o6	DPAGT1	dolichyl-phosphate alpha-N-acetylglucosaminephosphotransferase 2	Q6P4Z8	7e-05
pgm2n.pk003.h13	DPM1	dolichyl-phosphate mannosyltransferase polypeptide 1; dolicholmonophosphate mannose synthase	P61129	0.00025
pgp1n.pk009.n13	PPP1R1B	Dopamine- and cAMP-regulated neuronal phosphoprotein (DARPP-32)	Q547V9	0.000366
pgr1n.pk006.d11	DBH	dopamine beta-hydroxylase	Q05754	1.1e-05
pgp1c.pk003.n5	ABHD14B	Dorz1	Q6DGG1	4e-05
pgp2n.pk007.c18		Down syndrome critical region gene 1-like 2; Down syndromecandidate region 1-like 2	Q5ZJV6	5.1e-05
pgf2n.pk005.g7		Down syndrome critical region protein 2	Q8VBV4	1e-06
pgp2n.pk010.m1	DUSP12	dual specificity phosphatase 12; YVH1 protein-tyrosine phosphatase(S. cerevisiae) ortholog; protein tyrosine phosphatase;serine/threonine specific protein phosphatase	Q5VXA8	0
pgp2n.pk009.j13	DUSP14	dual specificity phosphatase 14; MKP-1 like protein tyrosinephosphatase	Q6FI36	0.000391
pgp2n.pk004.a7	DUSP6	dual specificity phosphatase 6	Q7T2L9	1.2e-05
pgp1n.pk010.i8	DUSP7	dual-specificity phosphatase 7 PYST2-L	Q5F335	0.000884
pgm2n.pk002.f9		dUTP pyrophosphatase	Q5ZKJ3	8.1e-05
pgr1n.pk005.i8		dUTP pyrophosphatase	Q5ZKJ3	0.000541
pgp2n.pk002.e7	DCTN1	Dynactin 1 (150 kDa dynein-associated polypeptide) (DP-150) (DAP-150) (p150-glued)	P35458	0.000416
pgm2n.pk006.j22	DCTN5	dynactin 4	Q9BTE1	0.000919
pgp1n.pk014.j1	DCTN4	dynactin 4 (p62); dynactin p62 subunit	Q9UJW0	1e-06
pgp1c.pk002.p17		dynamin 1; dynamin; dynamin1; Dynamin-1	Q5SYX2	0
pgp2n.pk003.c16	DCTN2	dynamitin	Q9PTG6	0
pgr1n.pk002.i22	DNAI2	dynein intermediate chain homolog - newt	Q8IUW4	7e-05
pgp2n.pk005.e14	DYNLL2	dynein light chain 2; RIKEN cDNA 1700064A15 gene	Q78P75	0
pgf1n.pk008.f24	DYNLRB1	dynein, cytoplasmic, light polypeptide 2A; dynein light chain 2A;bithoraxoid-like protein	O76054	0.000633
pgp2n.pk008.n18	DYSF	dysferlin; dystrophy-associated fer-1-like 1	Q6KAR3	3.1e-05
pgr1n.pk005.k6	DKC1	dyskerin; Cbf5p homolog; nucleolar protein family A, member 4; H/ACA small nucleolar RNPs protein 4	Q5ZJH9	4e-05
pgp2n.pk010.p24	LAPTM5	E3 protein	Q3KP54	0.000292
pgp2n.pk008.f22	SMURF2	E3 ubiquitin ligase SMURF2	Q9HAU4	2e-06
pgp2n.pk009.j8	ELF3	E74-like factor 3	O35275	4.5e-05
pgm2n.pk014.g12		early B-cell factor 2; Olf-1/EBF-like 3	O08792	0.000451
pgf2n.pk002.j15		ebiP9498	XP_378009	0.000424
pgl1n.pk007.b5		ebiP9498	Q9BTG3	2.1e-05
pgp1n.pk002.h15	ENTPD2	Ectonucleoside triphosphate diphosphohydrolase 2 (NTPDase2) (Ecto-ATPase) (CD39 antigen-like 1)	P79784	0.000146
pgr1n.pk004.c18	EDARADD	EDAR-associated death domain isoform B; ectodysplasin A receptorassociated adapter protein; ectodysplasia A receptorassociated death domain; EDAR-associated death domainprotein; crinkled homolog	Q5ZJP1	0.000617
pgf2n.pk005.o11	EFEMP1	EGF-containing fibulin-like extracellular matrix protein 1precursor, isoform a precursor; fibrillin-like	Q541U7	7e-06
pgm2n.pk009.n17		elastin precursor - chicken (fragment)	P07916	0
pgr1n.pk006.k24	ETFDH	Electron transfer flavoprotein-ubiquinone oxidoreductase, mitochondrial precursor (ETF-QO) (ETF-ubiquinone oxidoreductase) (ETF dehydrogenase) (Electron-transferring-flavoprotein dehydrogenase)	Q66HF3	0.000539
pgf1n.pk004.g9		Elongation factor 1-gamma (EF-1-gamma) (eEF-1B gamma)	NP_001395	0
pgp1n.pk014.o16	EEF2	Elongation factor 2 (EF-2)	Q90705	0.000511
pgp1c.pk002.m23	ELOVL1	elongation of very long chain fatty acids (FEN1/Elo2, SUR4/Elo3,yeast)-like 1	Q5F345	0.000339
pgp2n.pk010.h14	EMID1	Emu1 protein	Q5SUT2	1e-06
pgf2n.pk004.i11	EVL	Ena/vasodilator stimulated phosphoprotein-like protein (Ena/VASP-like protein)	Q3V2F2	0.000449
pgr1n.pk003.f22	NDEL1	endooligopeptidase A protein	Q9PW24	0.000296
pgp1n.pk010.o13	SH3GL2	endophilin I	Q8AXV1	0.000847
pnfb.pk0010.b2	ERO1LB	endoplasmic reticulum oxidoreductin 1-Lbeta	Q547W3	0
pgf1n.pk004.m15	ERP29	endoplasmic reticulum protein 29 precursor; endoplasmic reticulumlumenal protein ERp28	P81628	0
pgr1n.pk004.g15	ERP29	endoplasmic reticulum protein 29 precursor; endoplasmic reticulumlumenal protein ERp28	P81628	0.000438
pgf1n.pk010.c13		endothelial differentiation-related factor 1 isoform alpha;multiprotein bridging factor 1	NP_003783	0.000851
pgp2n.pk007.c21	GPR37L1	endothelin type b receptor-like protein 2	O60883	5.9e-05
pgf2n.pk004.c6	ELMO3	engulfment and cell motility 3; ced-12 homolog 3	Q96BJ8	6e-06
pgf2n.pk001.h18	PDLIM7	enigma protein; LIM domain protein	Q679P3	0
pgl1n.pk010.j22		ENOD2	XP_371352	1.1e-05
pgp2n.pk003.a20	ECHS1	enoyl Coenzyme A hydratase, short chain, 1, mitochondrial	Q3TJK2	0
pnlb.pk0008.e3		enoyl-Coenzyme A, hydratase/3-hydroxyacyl Coenzyme A dehydrogenase	NP_001957	0.000161
pgr1n.pk007.l6		envelope protein	Q92834	0.000709
pgp1n.pk008.a9	EPS8	epidermal growth factor receptor pathway substrate 8	Q12929	1.1e-05
pgp1n.pk003.d13		epilepsy, progressive myoclonus type 2, Lafora disease (laforin);epilepsy, progressive myoclonic epilepsy, type 2 gene;Lafora disease gene (laforin); Laforin	Q5ZL46	0
pgf1n.pk009.l3	EPN2	epsin 2	Q6GTN2	0.000332
pgp1n.pk005.j16	EPN2	epsin 2	Q6GTN2	0
pgr1n.pk004.k10		ER LUMEN PROTEIN RETAINING RECEPTOR (KDEL RECEPTOR)	O43731	0.000225
pgp1c.pk001.i13		erythrocyte membrane protein 1 - malaria parasite (Plasmodium falciparum)	Q5VU37	0.000153
pgp2n.pk009.d14	EPB41	erythrocyte membrane protein 4.1, parent splice form - human	Q5DTQ8	1.6e-05
pgl1n.pk002.c2	EI24	etoposide induced 2.4 mRNA	Q3T9X1	0.000504
pgp2n.pk002.d6	EI24	etoposide induced 2.4 mRNA	Q3T9X1	1e-06
pgp1n.pk001.n4		Ets transcription factor - human	NP_758961	4.5e-05
pgm2n.pk013.g16	EEF1E1	eukaryotic translation elongation factor 1 epsilon 1; homolog ofrat elongation factor p18	O43324	0.000555
pgr1n.pk002.f7	EIF3S10	eukaryotic translation initiation factor 3, subunit 10 theta, 150/170kDa; eukaryotic translation initiation factor 3, subunit 10 (theta, 170kD); Eukaryotic translation initiation factor 3, subunit 10, 170kD; eukaryotic translation initiation factor 3, sub	Q5T5X0	0
pgp2n.pk004.d22	EIF3S3	eukaryotic translation initiation factor 3, subunit 3 gamma, 40kDa; eukaryotic translation initiation factor 3, subunit 3 (gamma, 40kD)	Q5ZI10	2.2e-05
pgp2n.pk002.m13		eukaryotic translation initiation factor 3, subunit 8, 110kDa; eukaryotic translation initiation factor 3, subunit 8 (110kD)	Q99613	0.000959
pgf2c.pk001.d11		eukaryotic translation inititation factor 4B	Q8WYK5	0
pgf2n.pk005.g6	ETF1	eukaryotic translation termination factor 1; polypeptide chain release factor 1; sup45 (yeast omnipotent suppressor 45) homolog-like 1	Q5U2Q7	0.000731
pgp2n.pk002.c17	ERCC3	excision repair cross-complementing rodent repair deficiency, complementation group 3 (xeroderma pigmentosum group B complementing); Excision-repair cross-complementing rodent repair deficiency,; excision repair cross-complementing rodent repair deficienc	Q5ZKK7	2e-06
pgp2n.pk010.a6	ERCC3	excision repair cross-complementing rodent repair deficiency, complementation group 3 (xeroderma pigmentosum group B complementing); Excision-repair cross-complementing rodent repair deficiency,; excision repair cross-complementing rodent repair deficienc	Q5ZKK7	0
pnfb.pk0007.h3	EXTL1	Exostosin-1 (Heparan sulfate copolymerase) (Multiple exostoses protein 1 homolog)	Q16394	0.000107
pco1c.pk001.c19		Exostosin-1 (Putative tumor suppressor protein EXT1) (Multipleexostoses protein 1)	NP_000118	0.000201
pgp2n.pk003.b20		EXP35	Q5ZKW9	0.000425
pgp2n.pk006.j18		expressed in non-metastatic cells 3, protein (nucleoside diphosp	NP_002504	0.000199
pgf2n.pk006.d8	WDR42A	expressed sequence AA408877; hypothetical protein MGC38511	Q8N7N5	0.000224
pgr1n.pk001.p10	FAM82C	expressed sequence AI131757	Q7TNF2	0.000148
pgm2n.pk004.c15	MAT2B	expressed sequence AI182287	Q5U2R0	2e-06
pgp1n.pk004.p16	MAT2B	expressed sequence AI182287	Q9NZL9	0.00037
pgf2n.pk002.n14		expressed sequence AI414328	Q6IQX7	0
pgp1n.pk014.l16		expressed sequence AI414328	Q6IQX7	0.000254
pgr1n.pk004.g17	SLC35E4	expressed sequence AI414849; hypothetical protein MGC28785	Q8K3D6	5.6e-05
pgl1n.pk007.j2	PAFAH2	expressed sequence AI507170	P83006	6e-06
pgp1n.pk014.c22	ZFYVE27	expressed sequence AI593546	Q5ZL36	0
pgp2n.pk010.g13	FAM73B	expressed sequence AI790341	Q5ZJY8	9e-06
pgp2n.pk007.b15	CCDC126	expressed sequence AL022711	Q96EE4	0.000166
pgl1c.pk002.p6		extensin-like protein - maize	NP_003473	0.00056
pgp1n.pk004.c20	KCNC3	extensin-like protein; protein id: At4g18670.1	0	0
pgf2n.pk002.m8		extra cellular link domain-containing 1	Q8BHC0	0.000568
pgm2n.pk014.g15	EMILIN2	extracellular glycoprotein EMILIN-2 precursor	Q9BXX0	0
pgr1c.pk001.k2	ECM2	extracellular matrix protein 2	P38024	0
pnfb.pk0001.f2	POSTN	extracellular matrix protein periostin-bm	Q6DMS3	0.000267
pgf2n.pk002.e21	CAPZB	F-actin capping protein beta subunit isoforms 1 and 2 (CapZ 36/32)(CapZ B1 and B2) (Beta-actinin subunit II)	P14315	6e-06
pgm2n.pk012.c23	FANCA	Fanconi anemia, complementation group A; Fanconi anemia, complementation group H	O15360	0
pgf1n.pk009.l22	FUBP1	far upstream element-binding protein; far upstream element binding protein; FUSE-binding protein	Q32PX7	2.2e-05
pgm1n.pk001.a19	MYH1	fast myosin heavy chain isoform 2	Q9DGM5	6e-06
pgm2n.pk007.b8	TMEM150	fasting-inducible integral membrane protein TM6P1	Q9QZE9	0
pgl1n.pk002.g21	FADS2	fatty acid desaturase 2; delta-6 fatty acid desaturase	Q9Z0R9	0.000736
pgr1n.pk005.a9	FASN	Fatty acid synthase	P12276	1e-06
pgp2n.pk005.d7	FABP7	FATTY ACID-BINDING PROTEIN, RETINA (R-FABP)	Q05423	6e-06
pgf1n.pk007.h8		fatty aldehyde dehydrogenase variant form	NP_000682	0.000785
pgf2n.pk006.e21		F-box and leucine-rich repeat protein 5 isoform 1; F-box proteinFBL5	NP_036293	0.000855
pgf1n.pk007.e9	FBXW5	f-box and WD-40 domain protein 5; F-box protein Fbw5	Q5F4C2	0.000125
pgp2n.pk010.f14		F-box protein FBX30	Q68DR0	0.000252
pgf2n.pk006.j5		Fc fragment of IgG binding protein; IgG Fc binding protein	Q8R0K8	0
pgp1n.pk008.c15		Fc fragment of IgG binding protein; IgG Fc binding protein	Q8R0K8	0.000602
pnfb.pk0007.g10		Ferritin heavy chain (Ferritin H subunit)	NP_002023	0
pgp1n.pk003.g9	FGF2	fibroblast growth factor	Q07659	0.000533
pgp2n.pk007.o20	FGF12	fibroblast growth factor 12 isoform A	Q9W6A1	0.000337
pgp2n.pk004.b11	FGF13	fibroblast growth factor 13 isoform 1s	Q9W6A2	1.9e-05
pgp2n.pk002.b17	FGFRL1	fibroblast growth factor receptor-like 1; fibroblast growth factorreceptor 5	Q7T2H2	0
pgr1n.pk004.b3	FIGNL1	fidgetin-like 1	Q90710	2e-06
pgp1c.pk001.a21	FKBP4	FK506-binding protein 4 (Peptidyl-prolyl cis-trans isomerase) (PPiase) (Rotamase) (p59 protein) (HSP binding immunophilin) (HBI) (FKBP52 protein) (52 kDa FK506 binding protein) (FKBP59)	Q5ZJT4	3e-06
pgm2n.pk003.g24	FKBP5	FK506-binding protein 5; 51 kDa FK506-binding protein 5; 54 kDaprogesterone receptor-associated immunophilin; T-cellFK506-binding protein; peptidylprolyl cis-transisomerase; rotamase; FF1 antigen; HSP90-bindingimmunophilin	Q646T7	6.1e-05
pgp2n.pk006.l6		flavin-containing monooxygenase 3	NP_008825	0.000295
pgr1n.pk005.n13	CFLAR	FLICE-like inhibitory protein long form	Q812G4	8e-06
pgr1c.pk001.c8	RNF213	FLJ00039 protein	Q63HN8	0.000326
pgp1c.pk002.k13		FLJ00040 protein	NP_115515	0.000452
pgl1n.pk015.h22	ZMIZ2	FLJ00315 protein	Q8NF64	1.1e-05
pgf1n.pk007.l12	USP48	FLJ23277 protein	Q86UV5	1.8e-05
pgp1n.pk007.m24	FLT1	flk1 protein	Q677M1	1e-06
pgf2n.pk004.g22	FLOT2	flotillin 2; Flotillin 2 (epidermal surface antigen 1); membrane component, chromosome 17, surface marker 1 (35kD protein identified by monoclonal antibody ECS-1)	Q5ZHQ3	2.8e-05
pgf2n.pk006.g8	FLOT1	Flotillin-1 (Reggie-2) (REG-2)	Q9Z1E1	5.2e-05
pgf1n.pk004.f2		forkhead box N1; HNF-3/forkhead homolog 11	Q5SYK1	0.000731
pgp2n.pk003.h23	FOXJ1	Forkhead box protein J1 (Forkhead-related protein FKHL13)(Hepatocyte nuclear factor 3 forkhead homolog 4) (HFH-4)	Q92949	2e-06
pgf1n.pk012.g19	FNBP1	formin-binding protein 17	Q4U600	0
pgp1n.pk009.a16	FZD1	Frizzled-1	NP_003496	3.8e-05
pgp2n.pk002.h9	FZD7	Frizzled-7	O57329	0.000742
pgp1c.pk003.p13		FTSJ1; homolog of yeast SPB1	NP_036412	0.000731
pgl1n.pk001.g12		FUS interacting protein (serine-arginine rich) 1 isoform 1;TLS-associated serine-arginine protein 1;serine-arginine repressor protein (40 kDa);TLS-associated serine-arginine protein 2	Q5ZMR4	0.000651
pgp2n.pk010.j21		FUS interacting protein (serine-arginine rich) 1 isoform 1;TLS-associated serine-arginine protein 1;serine-arginine repressor protein (40 kDa);TLS-associated serine-arginine protein 2	Q5ZMR4	1e-06
pgf1n.pk006.p16	AKTIP	fused toes homolog; likely ortholog of mouse fused toes; fused toes (mouse) homolog	Q5ZJJ5	3e-05
pgp1n.pk006.h24	FXYD6	FXYD domain-containing ion transport regulator 6	Q5ZM59	0
pgr1n.pk001.e4	GPS1	G protein pathway suppressor 1; Arabidopsis FUS6/COP11 homolog	Q52JJ6	0
pgp2n.pk006.n5	GPR21	G protein-coupled receptor 21	Q6NWM5	2e-05
pgp1n.pk003.p13	GPR27	G protein-coupled receptor 27	Q9JJH3	5e-06
pco1c.pk001.b18	GPR38	G protein-coupled receptor 38	NP_001498	1e-06
pgp2n.pk004.b12	GPR56	G protein-coupled receptor 56	Q3UR17	0
pgr1n.pk003.g15		G protein-coupled receptor kinase GRK4 (ITI1)	Q5ZKL2	0.000122
pgm2n.pk009.i8	GAB3	Gab3 protein; DOS/Gab family member 3	Q8WWW8	0.000729
pgp1n.pk009.d23		gag R10	P55042	0.000563
pgp2n.pk004.p15	TPD52	gag R10	Q9W756	3e-05
pgr1n.pk001.p6	GALK2	galactokinase 2	Q5ZMN7	1.9e-05
pgm2n.pk007.f1	B3GAT1	Galactosylgalactosylxylosylprotein 3-beta-glucuronosyltransferase 3(Beta-1,3-glucuronyltransferase 3)(Glucuronosyltransferase-I) (GlcAT-I) (UDP-GlcUA:GalBeta-1,3-Gal-R glucuronyltransferase) (GlcUAT-I)	Q7T1E2	5.4e-05
pgp2n.pk005.g7	LGALS3	galectin-3	Q90713	0.00038
pgp1n.pk005.k13	AP1G1	gamma-adaptin	Q5ZJ83	0.000936
pgr1n.pk002.h16	GABRP	gamma-aminobutyric acid (GABA) A receptor, pi	Q32MJ1	0
pgm2n.pk010.h9		Gamma-interferon inducible lysosomal thiol reductase precursor(Gamma-interferon-inducible protein IP-30)	Q5F451	3.1e-05
pgp1n.pk005.b24	AP1GBP1	gamma-synergin	Q17RI2	5.1e-05
pgf2n.pk005.h21	GDAP2	ganglioside induced differentiation associated protein 2	Q9NXN4	3e-06
pgp2n.pk007.l13	GJA1	Gap junction alpha-1 protein (Connexin 43) (Cx43)	P14154	0
pgf2n.pk004.p20	GJB1	gap junction membrane channel protein beta 1	Q6URH5	6e-06
pgp1n.pk010.e3		gastrin-releasing peptide precursor splice form III - human	Q5FBX9	7.3e-05
pgp2n.pk002.p1	GATA2	GATA binding factor-2 (Transcription factor NF-E1B) (GATA-2)	P23824	1e-06
pgf2n.pk006.a9	GMDS	GDP-D-mannose-4,6-dehydratase	O60547	1.4e-05
pgl1n.pk005.l5	SLC35C1	GDP-fucose transporter 1	Q96A29	0.000132
pgf2n.pk001.m18		gene 17.5 protein - chicken	Q802S8	8.5e-05
pgp1n.pk004.o5		gene 17.5 protein - chicken	Q90636	7.7e-05
pgp1n.pk008.k16		gene_id:F1D9.26~unknown protein	Q6ZRT7	5.5e-05
pgp2n.pk008.k18		general transcription factor IIIC, polypeptide 2, beta 110kDa; general transcription factor IIIC, polypeptide 2 (beta subunit, 110kD)	Q8WUA4	0
pgl1n.pk015.h11	NDUFA13	genes associated with retinoid-IFN-induced mortality 19; RIKEN cDNA2700054G14 gene	Q9ERS2	0.000283
pgp2n.pk004.j7		genethonin 1	O95210	0.000181
pgp2n.pk008.p12		GFR receptor alpha 4 precursor	O93512	1e-05
pgm2n.pk004.a4	GMFB	glia maturation factor, beta	Q5ZJ22	2.5e-05
pgm2n.pk006.n9	ZRF1	gliosarcoma-related antigen MIDA1	Q9WVG4	2e-06
pgm2n.pk005.l21	GRLF1	glucocorticoid receptor DNA binding factor 1	Q3UGY1	0.000309
pgp2n.pk009.a5	GNPDA2	glucosamine-6-phosphate isomerase	Q59EA7	0
pgm2n.pk004.l17	GNPDA1	glucosamine-6-phosphate isomerase; glucosamine-6-phosphatedeaminase; oscillin	Q5ZLA0	4.3e-05
pgm2n.pk004.k10	SLC2A3	glucose transport protein 3 - chicken	P28568	0.000518
pgr1n.pk001.a23		glucose-6-phosphatase, catalytic	NP_000142	0.000171
pgp2n.pk004.o9		Glutamate receptor 2 precursor (GluR-2) (GluR-B) (GluR-K2) (Glutamate receptor ionotropic, AMPA 2)	P42262	5e-06
pgl1n.pk003.c3		glutaminase C	NP_055720	0
pgm2n.pk010.b18	GFPT2	glutamine-fructose-6-phosphate transaminase 2; glutamine:fructose-6-phosphate aminotransferase 2	O94808	1e-06
pgr1n.pk003.p22	EPRS	glutamyl-prolyl tRNA synthetase; glutamate tRNA ligase	Q5ZJ86	1.9e-05
pgl1n.pk009.n6		glutathione peroxidase	Q91WZ5	3.3e-05
pgl1n.pk006.g20	GSTA4	GLUTATHIONE S-TRANSFERASE (GST CLASS-ALPHA)	Q08392	0.000809
pgl1n.pk008.n1		glutathione S-transferase subunit 13 homolog	Q6FII1	0.000375
pgf1n.pk006.p2	GSS	glutathione synthetase	Q8R436	6e-06
pgp1n.pk005.o24	GPD2	glycerol-3-phosphate dehydrogenase (EC 1.1.99.5), mitochondrial precursor - human	Q53T76	0.00088
pft1c.pk001.c8	GPD1L	GLYCEROL-3-PHOSPHATE DEHYDROGENASE , CYTOPLASMIC (GPD-C)(GPDH-C)	Q8CFN6	0.000216
pgp2n.pk004.p10		glycine C-acetyltransferase precursor; 2-amino-3-ketobutyrate-CoAligase; AKB ligase; aminoacetone synthase	O75600	0
pgr1n.pk003.h24	GLRB	glycine receptor, beta; glycine receptor, beta subunit	P48167	0.000181
pgm2n.pk012.e5		glycine-rich protein	NP_036453	3.1e-05
pgp1n.pk014.h3		glycine-rich protein	NP_036453	0
pgp1c.pk002.k11		glycoprotein M6A	Q90955	0.000209
pgr1n.pk005.c8		glycoprotein-associated amino acid transporter hb0,+AT1	Q53FY4	1e-06
pgp2n.pk002.h24	NMT2	Glycylpeptide N-tetradecanoyltransferase 2 (PeptideN-myristoyltransferase 2) (Myristoyl-CoA:proteinN-myristoyltransferase 2) (NMT 2) (Type IIN-myristoyltransferase)	Q5VUC7	4e-06
pgf1n.pk007.l15		Glycyl-tRNA synthetase (Glycine--tRNA ligase) (GlyRS)	NP_002038	0.00034
pgp2n.pk010.m21		Glycyl-tRNA synthetase (Glycine--tRNA ligase) (GlyRS)	NP_002038	1.3e-05
pgp1n.pk008.d8	GPC3	glypican 3	Q8IYG2	3e-06
pgp1c.pk003.j15	GPC4	glypican 4	O75487	2.7e-05
pgl1n.pk003.k2		GM2 ganglioside activator protein	NP_000396	0.000155
pgp2n.pk006.k3		GM2 ganglioside activator protein	NP_000396	0.000175
pgp1c.pk001.n16	GLG1	Golgi apparatus protein 1 precursor (Cysteine-rich fibroblast growth factor receptor)	Q02391	0.000373
pgp2n.pk004.a3	GOLGB1	golgi autoantigen, golgin subfamily b, macrogolgin (with transmembrane signal), 1; Human mRNA for golgi antigen gcp372, complete cds; giantin	Q9H3Q1	3e-05
pgp1n.pk012.k20	GOSR1	golgi SNAP receptor complex member 1; Golgi SNARE 28 kDa	Q5ZK51	0.00036
pgf1n.pk011.o7	HRH3	G-protein coupled receptor	Q8K116	6e-06
pgp2n.pk006.i9	GRN	Granulins precursor (Acrogranin)	Q6URH5	7e-06
pnfb.pk0001.g4	GH	growth hormone 2 isoform 3; hGH-V; placental-specific growthhormone; placenta-specific growth hormone	NP_072052	4e-06
pgl1c.pk001.e1	GHR	GROWTH HORMONE RECEPTOR PRECURSOR (GH RECEPTOR) (SERUM BINDING PROTEIN)	Q02092	3.8e-05
pgp2n.pk004.a23	VIPR1	Growth hormone-releasing hormone receptor precursor (GHRH receptor)(GRF receptor) (GRFR)	Q1PCF1	0
pgr1n.pk002.k11	RHOC	GTP-binding protein	Q9PSX7	1e-05
pgp2n.pk006.n20	RAB31	GTP-binding protein Rab0	Q6GQP4	0.000677
pgp2n.pk002.k8	GNAI3	GTP-binding regulatory protein Gi3 alpha chain - chicken	Q90847	1e-06
pgp1n.pk003.d11		guanine nucleotide binding protein alpha oB	P29777	0
pgl1c.pk002.c1	GNB4	guanine nucleotide binding protein beta subunit 4	Q9HAV0	7e-06
pgf1n.pk002.e12		Guanine nucleotide-binding protein G(I)/G(S)/G(O) gamma-12 subunit(Gamma-S1)	Q69YP5	0.000563
pgp2n.pk008.m24	GBP6	guanylate binding protein	Q90892	9.9e-05
pgf1n.pk003.n8		heat shock 70kD protein binding protein; progesterone receptor-associated p48 protein; putative tumor suppressor ST13; Hsp70-interacting protein	NP_003923	9.6e-05
pgl1c.pk001.n22		heat shock cognate 70	O73885	4.4e-05
pgf1n.pk012.m10	HSPE1	heat shock protein 10	O42283	1.3e-05
pgl1n.pk004.d15	ID3	helix-loop-helix protein	Q90X14	0.000527
pft1c.pk001.c9	HN1	hematological and neurological expressed sequence 1	Q8CFN6	0.000228
pgf2n.pk004.n16		hematopoietic cell specific Lyn substrate 1	Q90752	0.000564
pgp1n.pk009.i6	HMOX2	heme oxygenase (decycling) 2	Q544R7	0.000269
pgf1n.pk010.m4		Hemoglobin beta chain	P02112	0.000269
pgf2n.pk004.e10	HPX	hemopexin	Q98TG8	5e-06
pnfb.pk0006.d8		heparin/heparan sulfate N-acetylglucosaminyl N-deacetylase/N-sulfotransferase	NP_003626	0.000146
pgl1n.pk012.f14		HEPATIC LECTIN	P02707	0
pgp2n.pk008.b3	C9orf78	hepatocellular carcinoma-associated antigen 59; hypotheticalprotein	Q86XD3	0.000669
pgp2n.pk004.e18	MST1	hepatocyte growth factor-like/macrophage stimulating protein	Q90865	4.8e-05
pgr1n.pk005.n10		Hermansky-Pudlak syndrome	P02612	1e-06
pgf2c.pk001.a22	HES6	HES6	Q53SN9	0.000268
pgr1n.pk006.p19	HNRPA0	heterogeneous nuclear ribonucleoprotein A0; hnRNA binding protein	Q13151	2.7e-05
pgp1n.pk006.e3		heterogeneous nuclear ribonucleoprotein C (C1/C2)	P07910	0.000789
pgm2n.pk011.j18		heterogeneous nuclear ribonucleoprotein D isoform b; AU-rich element RNA-binding protein 1; heterogeneous nuclear ribonucleoprotein D (AU-rich element RNA-binding protein 1, 37kD); ARE-binding protein AUFI, type A; heterogeneous nuclear ribonucleoprotein	Q4W5A1	0.000551
pgf2c.pk001.b19		Heterogeneous nuclear ribonucleoprotein H3 (hnRNP H3) (hnRNP 2H9)	Q5F3D2	0.000471
pgp1n.pk006.j24	HNRPL	heterogeneous nuclear ribonucleoprotein L	Q6NTA2	2e-06
pgp1n.pk005.i2	HNRPM	heterogeneous nuclear ribonucleoprotein M, isoform a; heterogenous nuclear ribonucleoprotein M4; N-acetylglucosamine receptor 1; heterogenous nuclear ribonucleoprotein M; M4 protein	Q5ZL80	0
pgm2n.pk006.i10	IRS1	hIRS-1	P35568	0
pgp2n.pk005.f22		HISTIDINE-RICH GLYCOPROTEIN PRECURSOR	Q5F372	0.000283
pgf2n.pk006.f5	SLC39A7	Histidine-rich membrane protein Ke4	Q31125	2e-06
pgp2n.pk003.j7	HARS	histidyl tRNA synthetase	Q5ZK86	0.000563
pgp1c.pk002.a23		histocompatibility 13	Q542R3	0.00018
pgp2n.pk007.p9	HDAC3	Histone deacetylase 3 (HD3)	P56520	4.3e-05
pgm2n.pk012.p17	HDAC4	Histone deacetylase 4 (HD4)	Q5F432	0
pgp2n.pk007.o24	HDAC4	Histone deacetylase 4 (HD4)	P83038	0.000891
pgp2n.pk007.n5	H2AFV	histone H2A.F	Q5ZMD6	0
pgp1c.pk002.l2	H2AFY	histone macroH2A1.2	O93327	0
pgm2n.pk008.d15	HTATIP2	HIV-1 tat interactive protein 2, 30 kDa homolog; tat-interactingprotein 30 kDa	Q9Z2G9	0.000465
pgr1n.pk004.f2	MBTD1	H-l(3)mbt-like protein	Q6P3F0	2.4e-05
pgf2n.pk002.d22	BAT5	HLA-B associated transcript-5; BAT5 protein	Q6MG55	0
pgr1n.pk004.e14	BAT5	HLA-B associated transcript-5; BAT5 protein	Q6MG55	2e-06
pgp1n.pk005.e11	HBP1	HMG box containing protein 1	O60381	0.00013
pgp1n.pk008.f15		HMG domain protein HMGX2	NP_060670	5.3e-05
pgp1n.pk013.m15	TCF7L2	HMG transcription factor Tcf4	Q9IB43	0
pgp2n.pk005.p20		HMP19 protein	Q9Y328	1e-06
pgf2n.pk002.a12	HOXB2	homeo box B2; homeo box 2H; homeobox protein Hox-B2; K8 home protein	P14652	2.1e-05
pgp2n.pk004.j3	NKX6-2	homeodomain protein	Q9YHC2	1e-06
pgp2n.pk007.o21	BARX2	homeodomain transcription factor BARX2B	Q9W694	0.000346
pgl1n.pk005.h21		Homeodomain-interacting protein kinase 2	NP_073577	0
pgr1n.pk001.j3	HOMER3	Homer, neuronal immediate early gene, 3	Q9NSC5	0.000867
pgp1n.pk012.k22		homocysteine-inducible, endoplasmic reticulum stress-inducible, ubiquitin-like domain member 1	NP_055500	4.9e-05
pgf1n.pk008.m3	HOOK1	hook1 protein	Q5ZJ27	1e-06
pgf1n.pk008.m4	HOOK1	hook1 protein	Q5ZJ27	0.000314
pnfb.pk0006.b3	HUNK	hormonally upregulated Neu-associated kinase; hormonally upregulated neu tumor-associated kinase	P57058	0.000257
pgm2n.pk014.o10	NMRAL1	HSCARG protein	Q5ZID0	0
pgp2n.pk010.p22		HSPC037 protein	Q6IAG9	1e-06
pgf1n.pk004.h9	MED4	HSPC126 protein; p36 TRAP/SMCC/PC2 subunit	Q9NPJ6	5.5e-05
pgf1n.pk006.o20	CHMP5	HSPC177	Q9NZZ3	0
pgp2n.pk004.e22	OTUB1	HSPC263	Q9BVA2	8e-06
pgm2n.pk006.g16	C6orf35	HSPC287	Q8BUE4	0.000214
pgp1n.pk014.p13	C14orf1	HSPC288	Q6FII3	3.7e-05
pgp1n.pk009.i18		HSPC300	Q5ZKE2	5e-06
pgf1n.pk006.d9	WIZ	Human homolog of Mus musculus wizS protein	Q7LDZ1	0.000831
pnlb.pk0005.c3	HABP2	hyaluronan binding protein 2; hyaluronic acid binding protein 2;hepatocyte growth factor activator-like protein; plasmahyaluronan binding protein	Q14520	8e-06
pgp1n.pk003.c11	HYAL3	hyaluronidase 3	Q8VEI3	0
pgm2n.pk002.d6		hyaluronoglucosaminidase 1 isoform 2	Q12794	0.000165
pgp2n.pk005.l11		hyaluronoglucosaminidase 1 isoform 2	Q12794	6e-06
pgr1n.pk008.g2		HYDROXYMETHYLGLUTARYL-COA SYNTHASE, MITOCHONDRIAL PRECURSOR (HMG-COA SYNTHASE) (3-HYDROXY-3-METHYLGLUTARYL COENZYME A SYNTHASE)	NP_005509	1e-06
pgp1n.pk006.l23	EPAS1	hydroxyproline-rich glycoprotein DZ-HRGP	NP_068743	1.7e-05
pgp2n.pk008.j14		hydroxyproline-rich glycoprotein DZ-HRGP	P24928	4e-06
pgp2n.pk009.l14		hypothetical protein	XP_375383	0.000895
pnfb.pk0010.h6		hypothetical protein	XP_377861	5.6e-05
pft1c.pk002.a9	EXDL2	hypothetical protein	Q6AWB6	1.4e-05
pgf2n.pk002.g21		hypothetical protein	NP_004740	0
pgf2n.pk005.b8	MXD3	hypothetical protein	Q9BW11	0
pgl1n.pk002.j5	NRAP	hypothetical protein	Q80XB4	0
pgl1n.pk010.c7	CRLS1	hypothetical protein	Q80ZM8	0.000396
pgm2n.pk007.k24		hypothetical protein	NP_009169	0.000387
pgm2n.pk009.k23		hypothetical protein	Q9H6U8	2.3e-05
pgp1n.pk008.g8	NUP210L	hypothetical protein	Q8BJD1	2e-06
pgp1n.pk012.m19		hypothetical protein	NP_004740	1e-06
pgp1n.pk013.f18	RUNDC1	hypothetical protein	O13076	9.2e-05
pgp2n.pk002.m10	VPS37C	hypothetical protein	Q9BQ04	0
pgp2n.pk004.i12	DDX42	hypothetical protein	Q5F485	0
pgp2n.pk005.m12	C17orf71	hypothetical protein	Q9NRN9	4e-05
pgp2n.pk006.n21	RBM23	hypothetical protein	Q86U06	0.000144
pgp2n.pk010.h15		hypothetical protein	Q8TCQ1	0.000125
pgr1n.pk003.b12	C1orf112	hypothetical protein	Q9NSG2	0.00083
pnl1s.pk001.h2		hypothetical protein	Q8TEB1	0.000228
pnlb.pk0007.e9		hypothetical protein	Q68ED3	0
pgf1n.pk009.m7	FAM120C	Hypothetical protein	0	0
pgm2n.pk002.c18	ATCAY	hypothetical protein	Q86WG3	2.2e-05
pgp1n.pk005.n16	MPPE1	hypothetical protein	Q5ZK82	2.8e-05
pgp2n.pk004.c13	SCN3B	hypothetical protein	Q9NY72	0.000941
pgp2n.pk008.g9	STK32C	hypothetical protein	Q86UX6	0
pgr1n.pk005.g2		hypothetical protein	Q8WYB2	0.000469
pgp1n.pk006.l4		hypothetical protein	Q9Y320	0
pgm2n.pk007.n11		hypothetical protein	NP_060092	1e-06
pgm2n.pk014.l1		hypothetical protein	Q5ZLE8	1.7e-05
pnl1s.pk002.h12		hypothetical protein	NP_003878	0.00064
pgp1n.pk010.j21	CHGA	hypothetical protein	NP_000928	0.00012
pgp2n.pk006.e20		hypothetical protein	Q98SE2	0
pgm2n.pk010.o8		hypothetical protein 2 (rRNA external transcribed spacer) - mouse	XP_372634	0.000119
pgp1n.pk009.k18		hypothetical protein 2 (rRNA external transcribed spacer) - mouse	XP_372634	0.000686
pgp2n.pk005.m16		hypothetical protein 4 - fowl adenovirus 1	Q56R18	0.000922
pgf2n.pk006.h19	LRRC8C	hypothetical protein AD158	Q6AXN7	1e-06
pgr1n.pk004.p20	SLC34A2	hypothetical protein B1D4.140 - Neurospora crassa	0	6.5e-05
pgl1n.pk005.j4	CMBL	hypothetical protein BC001573	Q96DG6	0.000318
pgl1n.pk010.m12	LRSAM1	hypothetical protein BC009239	Q6UWE0	0.000163
pgp2n.pk007.f7	CCDC101	hypothetical protein BC011981	Q9Y6H3	0
pgp2n.pk006.h11	TM4SF18	hypothetical protein BC014339	Q96CE8	2.2e-05
pgr1n.pk007.o20	CHTF18	hypothetical protein C321D2.4	Q5ZHX0	1e-06
pgp2n.pk010.f4	C2orf24	hypothetical protein CGI-57	Q5ZJH7	0
pgm2n.pk010.o10	CCDC56	hypothetical protein D11Ertd99e	Q9D2R6	9e-06
pgf2n.pk004.f23	TARS	hypothetical protein D15Wsu59e	Q5ZLW1	6.1e-05
pgp2n.pk005.o10	TRAF3IP3	hypothetical protein dJ434O14.3	Q9Y228	2.6e-05
pgp2n.pk004.h24		hypothetical protein DKFZp434A1319	Q9HD20	0.000594
pgp2n.pk003.m7		hypothetical protein DKFZp434B0814.1 - human (fragment)	NP_056120	4.9e-05
pgm2n.pk006.a12	PCDH18	hypothetical protein DKFZp434B0923.1 - human (fragment)	Q9NT87	6e-06
pgm1c.pk003.i12		hypothetical protein DKFZp434B1231.1 - human (fragment)	Q541P8	0.000126
pgf1n.pk010.f21		hypothetical protein DKFZp434C0118.1 - human (fragment)	Q86U44	0.000617
pgp2n.pk004.o24	IPO13	hypothetical protein DKFZp434D0635.1 - human (fragment)	Q5ZIC8	0
pgm2n.pk005.c9	ARFGAP3	hypothetical protein DKFZp434D1411.1 - human (fragment)	Q75QN2	0.000404
pgp2n.pk002.c16	BAG3	hypothetical protein DKFZp434E0610.1 - human (fragment)	Q3B763	0.000119
pgf1n.pk006.f19	HECTD1	hypothetical protein DKFZp434K233.1 - human (fragment)	Q9EPC5	2e-05
pgp2n.pk008.i20	SEC31B	hypothetical protein DKFZp434M183.1 - human (fragment)	Q5ZL58	5e-06
pgf2n.pk005.f21	FAM20C	hypothetical protein DKFZp547D065.1 - human (fragment)	Q7T3X8	0.000196
pgl1c.pk001.e21	C5orf21	hypothetical protein DKFZp564D172	Q8TDA0	0
pgr1n.pk005.n20		hypothetical protein DKFZp564F052.1 - human (fragment)	Q9UNH6	2e-06
pgp1c.pk001.p16		hypothetical protein DKFZp564L0678.1 - human	Q5ZLU6	0.000657
pgm2n.pk008.h2	LMAN2L	hypothetical protein DKFZp564L2423	Q53S67	0.000624
pgf1n.pk003.k12		hypothetical protein DKFZp566G1246.1, version I - human (fragment)	Q59GN9	0.000152
pgl1n.pk006.p14		hypothetical protein DKFZp586F0824.1 - human (fragment)	NP_624302	4.4e-05
pgp2n.pk004.l15		hypothetical protein DKFZp586O1822.1 - human (fragment)	P59046	0
pgr1n.pk006.m17		hypothetical protein DKFZp761G1923.1 - human (fragment)	Q9NSG8	0.000102
pgp1c.pk001.l8	RNF208	hypothetical protein DKFZp761H1710	Q9H0X6	1.8e-05
pgp1n.pk014.f21	GARNL3	hypothetical protein DKFZp761J1523	Q5ZJY3	0.000139
pgp2n.pk005.a10	CORO1C	hypothetical protein DKFZp762H186.1 - human (fragment)	Q6JHX4	1.3e-05
pgp1c.pk003.g8	C22orf23	Hypothetical protein EVG1	Q5BJQ5	2e-05
pgf1n.pk011.f5		hypothetical protein FLJ10154	Q5ZIB9	1e-06
pgr1n.pk007.i7		hypothetical protein FLJ10242	NP_060506	0.000981
pgm2n.pk011.g4	PLEKHJ1	hypothetical protein FLJ10297	Q8BUX7	0
pgp1n.pk008.h14	ELP3	hypothetical protein FLJ10422	Q5ZHS1	1.2e-05
pgf2n.pk006.l15		hypothetical protein FLJ10439	NP_060563	7e-06
pgp2n.pk002.d8		hypothetical protein FLJ10563	Q52LY3	0.000123
pgp1n.pk013.i23	ARL8B	hypothetical protein FLJ10702	Q5ZKE1	8e-06
pgp1n.pk004.p13	BBS7	hypothetical protein FLJ10715	Q8IWZ6	5.9e-05
pgm2n.pk014.i8	LEPREL1	hypothetical protein FLJ10718	Q6JHU7	4e-06
pgr1n.pk005.h7	C14orf115	hypothetical protein FLJ10811	Q9H8Y1	0.000298
pgp1n.pk013.i3	TMEM30A	hypothetical protein FLJ10856	Q5F362	0
pgm2n.pk005.l14		hypothetical protein FLJ10871	Q6FH95	6e-06
pgm2n.pk004.j13	TBC1D19	hypothetical protein FLJ11082	Q8N5T2	0.000301
pgp2n.pk006.b10	RNF121	hypothetical protein FLJ11099	Q9H920	0.000604
pgp2n.pk002.k14	ABCF3	hypothetical protein FLJ11198	Q86UA2	1e-06
pgr1n.pk006.b24	C1orf149	hypothetical protein FLJ11730	P25155	5.4e-05
pgr1n.pk003.j16	ABHD8	hypothetical protein FLJ11743	Q96I13	0.000225
pgp2n.pk005.o17	UBTD1	hypothetical protein FLJ11807	Q9HAC8	1e-06
pgm2n.pk014.m16	WDR71	hypothetical protein FLJ11848	Q9Z162	0
pgf2n.pk002.e19	TBC1D15	hypothetical protein FLJ12085	Q5ZIA8	6.1e-05
pgm2n.pk005.j16	DEPDC6	hypothetical protein FLJ12428	Q9H0R7	6.1e-05
pgp2n.pk008.n11	C12orf43	hypothetical protein FLJ12448	Q969Q1	0.000154
pgf2n.pk005.f11		hypothetical protein FLJ12716	Q3KQR4	0
pgm2n.pk012.c19	C1orf80	hypothetical protein FLJ12806	Q9ULF0	0.000653
pgp2n.pk009.h15		hypothetical protein FLJ12875	Q969V5	1e-06
pgr1n.pk003.c10	SLC7A6OS	hypothetical protein FLJ13291	Q13315	5.5e-05
pgp2n.pk008.c16	GINS3	hypothetical protein FLJ13912	Q9YGC1	1.2e-05
pgp2n.pk006.m20		hypothetical protein FLJ14154	Q9H7X0	1.2e-05
pgp2n.pk003.i3	AFAP1L2	hypothetical protein FLJ14564	Q2UZW3	0.000376
pgp2n.pk010.h12	C8orf76	hypothetical protein FLJ14825	Q66H62	1.2e-05
pgl1n.pk013.i10		hypothetical protein FLJ14871	P31948	0.000481
pgm2n.pk009.b7		hypothetical protein FLJ14909	Q7Z391	2.4e-05
pgm2n.pk003.a23	SERAC1	hypothetical protein FLJ14917	Q96JX3	0.0001
pgr1n.pk003.k3	QPCTL	hypothetical protein FLJ20084	Q9NXS2	0.000123
pgl1n.pk015.n14	SIDT2	hypothetical protein FLJ20174	Q9NXL6	0.000865
pgp1n.pk005.h5		hypothetical protein FLJ20234	Q9UGK3	6e-06
pgr1n.pk006.o7	ALKBH5	hypothetical protein FLJ20308	Q9NXD6	0.000347
pgl1n.pk012.p14	PNRC2	hypothetical protein FLJ20312	Q5ZMB7	0.000986
pgp1c.pk002.b20	MKS1	hypothetical protein FLJ20345	P15083	0
pgp2n.pk003.l5	COMMD4	hypothetical protein FLJ20452	Q9QXK3	4.9e-05
pgp2n.pk004.f1	C2orf18	hypothetical protein FLJ20555	P02812	7e-06
pgp1n.pk013.e23	C11orf59	hypothetical protein FLJ20625	Q8K2N6	2.3e-05
pgp1n.pk004.n2	RMND1	hypothetical protein FLJ20627	Q9Z0S5	0
pgm2n.pk007.o14	C1orf181	hypothetical protein FLJ20729	Q90944	1.6e-05
pgp2n.pk009.h18		hypothetical protein FLJ21820	NP_068744	0
pgp2n.pk004.i19		hypothetical protein FLJ21827	NP_064538	9.4e-05
pgf2n.pk002.b4	CORO7	hypothetical protein FLJ22021	Q5ZLL2	4.3e-05
pgp2n.pk007.j1	CORO7	hypothetical protein FLJ22021	Q5ZLL2	0.000125
pgr1c.pk001.c20		hypothetical protein FLJ22028	Q8WU10	0.000702
pgr1n.pk004.d3	DENND2D	hypothetical protein FLJ22457	P05094	0.000146
pgm2n.pk010.n5		hypothetical protein FLJ22490	Q5F3G8	0
pgp2n.pk008.g16		hypothetical protein FLJ22671	Q9H622	0
pgp1n.pk005.g8		hypothetical protein FLJ23071	Q80XU6	8.9e-05
pgm2n.pk003.p1	SCLT1	hypothetical protein FLJ30655	Q96NL6	1e-06
pgf1n.pk001.g23	TSNARE1	hypothetical protein FLJ31164	Q96NA8	0.00029
pgp1n.pk012.a18	RASGEF1B	hypothetical protein FLJ31695	Q96MY8	3.2e-05
pgp2n.pk009.f4	C1orf58	hypothetical protein FLJ32421	Q9PVL6	3e-06
pgr1n.pk002.j18		hypothetical protein FLJ32784	Q3ZCM4	0
pgp1c.pk003.b22	WDSUB1	hypothetical protein FLJ36175	Q5ZMC3	1.3e-05
pgf1n.pk007.i5		hypothetical protein FLJ37440	Q8N9G0	0.000135
pgp2n.pk006.c19		hypothetical protein from clone 24796	Q9H8D9	1e-06
pnfb.pk0010.h12	CCDC72	hypothetical protein HSPC016	Q7GTU4	8e-06
pgp1n.pk011.b15	TRIAP1	hypothetical protein HSPC132	P08294	0.000685
pgm2n.pk010.c15	VTA1	hypothetical protein HSPC228; My012 protein	Q14249	0.000858
pgp2n.pk006.h18	RFTN1	Hypothetical protein KIAA0084 (HA2022)	Q705C2	0.0003
pgp1n.pk012.g3		hypothetical protein KIAA0461 - human (fragment)	Q5SZS4	0.000151
pgl1n.pk014.c8		Hypothetical protein KIAA0539	O60287	0.000248
pgr1n.pk002.p16	PACS2	hypothetical protein KIAA0602 - human (fragment)	Q2VB18	0
pgf2n.pk005.c3		hypothetical protein KIAA0708 - human (fragment)	Q5TCY3	5e-06
pgm2n.pk009.n22	SIDT2	hypothetical protein LOC214597	Q8CIF6	0.000208
pgp2n.pk002.f11	SIDT2	hypothetical protein LOC214597	Q8CIF6	0.000888
pgf1n.pk008.a8		hypothetical protein LOC51248	NP_057568	0.000377
pgr1n.pk007.k6		hypothetical protein LOC51248	NP_057568	6.7e-05
pgm1c.pk003.d12	RCN3	hypothetical protein LOC57333	Q96D15	1.9e-05
pgm2n.pk006.b12	XPNPEP3	hypothetical protein LOC63929	Q9NQH7	2e-05
pgl1n.pk011.k20	VPS26B	hypothetical protein MGC10485	Q96A55	0.000198
pgp2n.pk007.i1	RPS6KL1	hypothetical protein MGC11287 similar to ribosomal protein S6kinase ,	Q8R2S1	1.9e-05
pgr1n.pk006.g21	MFSD5	hypothetical protein MGC11308	Q7SYI2	0.00068
pgp2n.pk002.m23	MSTO1	hypothetical protein MGC11722	O95822	1.6e-05
pgf2c.pk001.l4	AARSD1	hypothetical protein MGC11770; expressed sequence AA589600	Q5XI97	0.000296
pgp1n.pk009.i23	AARSD1	hypothetical protein MGC11770; expressed sequence AA589600	Q99JS9	0.000141
pgf1n.pk006.h11		hypothetical protein MGC13119	Q68D86	0.000769
pgp1n.pk006.p22	CCDC102A	hypothetical protein MGC13119	Q90WR8	0.000273
pgp1n.pk013.n24	LSMD1	hypothetical protein MGC14151	Q9BRA0	1.8e-05
pgp2n.pk006.j1	ABHD14B	hypothetical protein MGC15429	Q6DGG1	0.000481
pgp1n.pk001.p3	FAM55C	hypothetical protein MGC15606	Q5ZLP8	0
pgp1n.pk008.a5		hypothetical protein MGC15730	NP_116269	0.000281
pgf1n.pk005.f5	PIK3IP1	hypothetical protein MGC17330	Q7LGH2	0.000507
pgp1n.pk013.e18	FAM122A	hypothetical protein MGC17347	Q8K2N6	5.8e-05
pgf2c.pk001.d15	C6orf142	hypothetical protein MGC18257	Q8WYK5	0.000335
pgp2n.pk009.e9	C6orf153	hypothetical protein MGC19067	Q9D2C6	0
pgf1n.pk011.m10	IMP4	hypothetical protein MGC19606	Q5ZJ75	0.000395
pgp2n.pk004.d24	IMP4	hypothetical protein MGC19606	Q5ZJ75	2e-05
pgf1n.pk009.o22	CCDC97	hypothetical protein MGC20255	Q9I9K4	0
pgl1n.pk013.m4		hypothetical protein MGC20806	NP_659436	0.000722
pgp2n.pk007.p14		hypothetical protein MGC20806	NP_659436	0
pgp1n.pk004.d15	INA	hypothetical protein MGC25352	P46660	0.000141
pgf2c.pk001.g20	METRNL	hypothetical protein MGC25696	P20111	0
pgr1n.pk003.b9	SLC5A11	hypothetical protein MGC25910; similar to putative sodium-coupled cotransporter RKST1 (rabbit)	Q8K0E3	8e-06
pgf2n.pk004.m8		hypothetical protein MGC25976	NP_071387	1.6e-05
pgr1c.pk001.f19	OBFC2B	hypothetical protein MGC2731	Q9BQ15	0.000101
pgl1n.pk014.j16	RBED1	hypothetical protein MGC27575	Q91YP6	3e-06
pgm2n.pk011.k21	RASL11B	hypothetical protein MGC2827	Q9BPW5	0.000221
pgf2n.pk001.l18	WDR79	hypothetical protein MGC28622	P51887	0.000117
pgl1n.pk008.l14	RHOT2	hypothetical protein MGC31216	Q5ZM83	0
pgr1n.pk003.m21	RHOT2	hypothetical protein MGC31216	Q5ZM83	0.000339
pgp2n.pk002.k17		hypothetical protein MGC31450	Q5XK03	0.000698
pgp2n.pk004.l18	CYB5D2	hypothetical protein MGC32124	Q5ZL25	0.000989
pgp2n.pk007.j23	SLC43A2	hypothetical protein MGC34680	Q8CGA3	0.000509
pgm2n.pk005.i8	CNOT10	hypothetical protein MGC37693	Q5ZIW2	3e-06
pgp2n.pk006.p5	YRDC	hypothetical protein MGC38336	Q86U90	0
pgp1n.pk004.m18		hypothetical protein MGC4172	Q71R50	0
pgp1n.pk006.p24	EFHD2	hypothetical protein MGC4342	Q4FZY0	0
pgp2n.pk010.l3		hypothetical protein MGC46982	Q8BTV2	3e-06
pgp1n.pk003.g18		hypothetical protein MGC5242	Q3TLL4	0.000612
pgf1n.pk003.o4	PGAM5	hypothetical protein MGC5352	Q90871	1e-06
pnlb.pk0007.g4	C1orf156	hypothetical protein MGC9084	Q68ED3	0.000166
pgm2n.pk011.h9		hypothetical protein predicted by GeneMark	NP_597712	0.000981
pgm2n.pk003.b8	C4orf16	hypothetical protein PRO0971	Q54AC3	7e-06
pgp2n.pk007.p13	RAP2C	hypothetical protein similar to small G proteins, especially RAP-2A	Q8BU31	0
pgp1n.pk007.k2	SCYL1BP1	hypothetical protein XP_044455	Q9UMU8	3e-06
pgp2n.pk003.b5	IQCK	hypothetical protein XP_058777	Q8IWE7	0.000808
pgr1n.pk006.a16		hypothetical protein XP_062490	Q3UU94	1e-05
pgp2n.pk006.k23	C19orf22	hypothetical protein XP_109578	Q96D70	1.5e-05
pgp1n.pk012.d3		hypothetical protein XP_109823	Q08415	0.000976
pgf2n.pk005.h15	EIF4G3	hypothetical protein XP_117775	0	0.000742
pgp2n.pk008.l12	TMEM69	hypothetical protein XP_131637	Q9QX61	1.4e-05
pgp2n.pk002.m5		hypothetical protein XP_139227	Q5ZIA8	0
pgp1n.pk004.o10		hypothetical protein XP_140178	Q96PX5	1e-06
pgm2n.pk005.p22	RKHD3	hypothetical protein XP_145925	Q8IVG2	3.4e-05
pgp1c.pk002.a16	C14orf83	hypothetical protein XP_153410	Q9I993	6e-06
pgp1n.pk004.i16		hypothetical protein XP_156393	Q9Y2E5	0.000135
pgr1n.pk006.e17		hypothetical protein XP_157948	Q56A24	0.000778
pgp2n.pk007.h14		hypothetical protein XP_167909	Q9NVF7	6e-06
pgp1c.pk002.o16		hypothetical protein XP_170832	Q9Y320	0.000125
pgm2n.pk014.j11	C19orf26	hypothetical protein XP_170903	Q8N350	0
pgp1n.pk014.e1	C19orf26	hypothetical protein XP_170903	Q8N350	0.000632
pgp1n.pk003.f8		hypothetical protein XP_174011	NP_619539	2.1e-05
pgm2n.pk012.m3		Hypothetical protein Y41C4A.16	Q80TR5	0
pgp2n.pk005.d24		hypothetical protein, MGC:7199	0	6.6e-05
pgp1c.pk002.f17		hypothetical protein, MNCb-4779	Q9JJF6	0
pgp1n.pk003.h10	SERBP1	hypothetical RNA binding protein RDA288	Q6AXS5	0.000657
pgr1n.pk003.p19	ZNF512B	Hypothetical zinc finger protein KIAA1196	Q335Q0	3.4e-05
pgm2n.pk006.i23	HPRT1	Hypoxanthine-guanine phosphoribosyltransferase (HGPRT) (HGPRTase)	Q9W719	4.4e-05
pgf2n.pk006.f17	HIF1A	hypoxia-inducible factor-1 alpha	Q9YIB9	0
pgp1n.pk001.a13	PTPRN	ICA105	Q6NSL1	2e-06
pgf2n.pk002.i4	RABGAP1L	IDN4-GGTR8	Q9Y5W3	0.000469
pgp2n.pk005.d17	WARS	IFP53	P23381	0
pgp1n.pk013.f21	IK	IK cytokine	O42284	3e-06
pgf2n.pk006.m13	IKBKAP	IKAP	Q5ZIE6	0
pgm2n.pk004.o21	CHUK	IkB kinase-alpha	Q5ZJB4	2e-05
pgp1n.pk011.i24		ilvB (bacterial acetolactate synthase)-like; acetolactate synthase homolog	Q99651	0.000638
pgm2n.pk008.e18		immunoglobulin superfamily containing leucine-rich repeat	O14498	0.000106
pgp2n.pk007.o18		immunoglobulin-like receptor CHIR-A	Q5ZKN0	0
pgp2n.pk002.p15	IPO13	importin 13; KIAA0724 gene product; Ran binding protein 13	Q5ZIC8	0.000842
pgp2n.pk009.j23	IPO9	importin 9	Q91YE6	0.000303
pgr1n.pk004.c3		Importin alpha-1 subunit (Karyopherin alpha-1 subunit)	Q5ZMA9	0.000297
pgp1n.pk010.i14	EGR1	inducible transcription factor Egr-1	Q5ZLU9	1.2e-05
pgp1n.pk008.d6	BIRC4	inhibitor of apoptosis protein 3	Q8UVF8	0
pgp2n.pk002.b9	IMPDH2	Inosine-5'-monophosphate dehydrogenase 2 (IMP dehydrogenase 2) (IMPDH-II) (IMPD 2)	Q5F4A4	0.000262
pgp2n.pk005.m18		insulin receptor tyrosine kinase substrate protein p53	Q3UKP6	0
pgf1n.pk002.k23	IGFBP4	Insulin-like growth factor binding protein 4 precursor (IGFBP-4)(IBP-4) (IGF-binding protein 4)	NP_001543	0
pgr1n.pk002.o5	TMED3	integral type I protein	Q6AY25	5.9e-05
pgm2n.pk007.h1	ITGA8	Integrin alpha-5 precursor (Fibronectin receptor alpha subunit)(Integrin alpha-F) (VLA-5) (CD49e)	P08648	0.000219
pgm2n.pk003.p22	ITGAV	Integrin alpha-V precursor (Vitronectin receptor alpha subunit)	P26008	1.4e-05
pgp2n.pk007.g1	ITGB2	integrin beta 2 chain (CD18) - chicken	Q92070	0.000158
pgp2n.pk006.g19	ITGB5	integrin beta 5 subunit precursor protein	Q6T683	0
pft1c.pk001.b3	ITGB1	Integrin beta-1 precursor (CSAT antigen) (JG22 antigen) (RGD-receptor)	P07228	0.0004
pgp1n.pk014.p21	ITGB1	Integrin beta-1 precursor (CSAT antigen) (JG22 antigen) (RGD-receptor)	P07228	2e-06
pgp1n.pk012.g13	ITGB8	Integrin beta-8 precursor	NP_002205	7.9e-05
pgr1n.pk005.n17		integrin, alpha 11	Q9UKX5	0
pgp2n.pk008.p19	ITGB6	integrin, beta 6	Q6AYF4	0.000419
pgf2n.pk002.h8	IRF1	INTERFERON REGULATORY FACTOR 1 (IRF-1)	Q90876	0.00027
pgp2n.pk009.a12	IRF1	INTERFERON REGULATORY FACTOR 1 (IRF-1)	Q90876	6.7e-05
pgp2n.pk007.b9	IRF7	INTERFERON REGULATORY FACTOR 3 (IRF-3)	Q90643	0.000362
pgp2n.pk003.d17	IRF6	interferon regulatory factor 6	Q91VD0	0.000645
pgp1n.pk004.j2	STAT1	interferon-dependent positive-acting transcription factor ISGF-391K chain - human	Q5ZJK3	1e-06
pgf2n.pk002.c14		intergral membrane protein 1	NP_689926	0.000882
pgp2n.pk003.j11	IRAK2	interleukin-1 receptor-associated kinase 2	Q5F382	3e-06
pgp1n.pk005.j18	RBP3	interphotoreceptor retinoid binding protein	Q52P71	0
pgp1n.pk004.p3	HABP4	intracellular hyaluronan-binding protein p57	Q8IWZ6	0
pgr1n.pk006.g13		ionizing radiation resistance conferring protein - human	P51398	0
pgp1n.pk004.d3		ISCU2	Q9H1K1	2e-06
pgl1c.pk002.j9	IDH1	ISOCITRATE DEHYDROGENASE CYTOPLASMIC (OXALOSUCCINATE DECARBOXYLASE) (IDH) (NADP+-SPECIFIC ICDH) (IDP)	P41562	0.000407
pgp1n.pk003.e5	IDH1	ISOCITRATE DEHYDROGENASE CYTOPLASMIC (OXALOSUCCINATE DECARBOXYLASE) (IDH) (NADP+-SPECIFIC ICDH) (IDP)	P41562	0.000149
pgp2n.pk009.b13		keratin 19; keratin, type I cytoskeletal 19; keratin, type I,40-kd; cytokeratin 19; 40-kDa keratin intermediatefilament precursor gene	Q6PVZ1	3e-06
pgp2n.pk007.f20		keratin B4	P02450	2e-06
pgl1n.pk010.f11		ketohexokinase, isoform b	NP_006479	0.00032
pgp1n.pk007.c14	TAOK3	KFC	Q9I9E0	0.000751
pgf2n.pk004.p7	KHSRP	KH-type splicing regulatory protein (FUSE binding protein 2);KH-type splicing regulatory protein (FUSE-bindingprotein 2)	Q3U0V1	5.2e-05
pgm2n.pk003.h12		KIAA0102 gene product	Q9CYN2	0.000494
pgf1n.pk004.e11	KIAA0152	KIAA0152 gene product	Q14165	0.000309
pgf2n.pk002.e24	FAM38B	KIAA0233 gene product	Q92508	0.000599
pgp2n.pk007.m13		KIAA0250	Q5JV62	0.000678
pgf2n.pk004.n13		KIAA0258 gene product	Q90752	0
pgf2n.pk002.l20	IHPK1	KIAA0263 protein	Q6A097	0.000677
pgp2n.pk002.i19	IHPK1	KIAA0263 protein	Q6A097	9.4e-05
pgp1n.pk004.d20	KIAA0274	KIAA0274 gene product; Sac domain-containing inositol phosphatase 3	Q9UGJ1	0.000976
pgf1n.pk001.d10	ZNF609	KIAA0295	O15014	1e-06
pgp1c.pk003.l7	CEP290	KIAA0373 gene product	Q66GS8	1.2e-05
pgp2n.pk009.i7	SETBP1	KIAA0437	Q9Y6X0	0.000587
pgp2n.pk004.c3		KIAA0446 protein	Q3TNN4	0
pgm2n.pk012.b24	PDE4DIP	KIAA0454 protein	Q5VU46	0
pgf2n.pk005.d19	SRGAP2	KIAA0456 protein - human	Q5VZB5	0
pgm2n.pk003.p15	FBXO28	KIAA0483 protein	Q9NVF7	0.000133
pgp2n.pk003.g15	FBXO28	KIAA0483 protein	Q9NVF7	0
pgp1n.pk004.i6		KIAA0516 protein	Q08393	0
pgp2n.pk002.j19		KIAA0540 protein	Q6ZNJ1	0.000267
pgm2n.pk012.f19	TXNDC4	KIAA0573 protein	Q9BS26	0
pgf2n.pk005.d7		KIAA0595 protein	Q80TW6	1.9e-05
pgm2n.pk007.f7	PPRC1	KIAA0595 protein	Q76N31	3e-06
pgf2n.pk002.k20	ADAMTSL2	KIAA0605 gene product	Q86TH1	0
pgp2n.pk007.n23	AATK	KIAA0641 protein	O75136	2.1e-05
pgm2n.pk007.i9		KIAA0644 gene product	O75139	0
pgp1n.pk010.b8		KIAA0701 protein	Q8N7U7	0.00023
pgr1n.pk003.j11	ATP2C2	KIAA0703 gene product	Q68CQ2	0.000635
pgp1c.pk003.i15		KIAA0720 protein	Q86YD8	0
pgp2n.pk002.i5	LARP2	KIAA0731 protein	O73775	0.000544
pgp2n.pk005.j16	SMG6	KIAA0732 protein	Q5NC64	0.000689
pgr1n.pk005.f13	JMJD1A	KIAA0742 protein	Q5ZJ83	0.000154
pgp2n.pk005.a18		KIAA0745 protein	Q5ZLT0	0
pgf2n.pk006.i15	SNF1LK2	KIAA0781 protein	Q8CFH6	0.00085
pgm2n.pk005.p5	SNF1LK2	KIAA0781 protein	Q9H0K1	0.000506
pgf1n.pk002.g2		KIAA0844 protein	Q70YC5	0.000214
pgf2n.pk005.p17	MORC2	KIAA0852 protein	Q9Y6X9	2e-06
pgf2n.pk001.k24	ZHX2	KIAA0854 protein	Q9Y6X8	1.8e-05
pgl1n.pk005.m4	MON1B	KIAA0872 protein	Q7L1V2	0.000346
pgl1n.pk002.m19		KIAA0898 protein	Q5ZLV6	0.000365
pgm2n.pk010.b15	CORO2B	KIAA0925 protein	Q9UQ03	0
pgp2n.pk005.c22	KIAA0953	KIAA0953 protein	Q9Y2G0	4.6e-05
pgp2n.pk002.n21	INPP5F	KIAA0966 protein	Q5NDE8	2.1e-05
pgm2n.pk011.e23	FBXL11	KIAA1004 protein	Q6DFY6	2.8e-05
pgp1n.pk007.n2	IQCE	KIAA1023 protein	Q5ZLM5	0.000426
pgf2n.pk006.j21	TCF25	KIAA1049 protein	Q90XC6	0.00023
pgf2n.pk002.g8	PLCL2	KIAA1092 protein	Q9UPR0	0
pgf1n.pk001.j9		KIAA1098 protein	NP_055881	0
pgl1c.pk001.j12		KIAA1184 protein	Q3U2B4	0.000301
pgp1n.pk002.i12	CCDC88A	KIAA1212 protein	Q7Z339	0.000372
pgp1n.pk010.k10	SERINC1	KIAA1253 protein	Q6QI17	1.6e-05
pgm2n.pk012.c17	AARS2	KIAA1270 protein	Q9ULF0	5e-06
pgm2n.pk006.a21	ZNF282	KIAA1285 protein	Q5ZIB4	0
pgp1n.pk001.d10		KIAA1285 protein	Q6ZMS7	7.7e-05
pgr1n.pk004.b6	INTS2	KIAA1287 protein	Q9I8A0	0.000158
pgm2n.pk002.k17	KIAA1333	KIAA1333 protein	Q5F4A1	0.000627
pgm2n.pk011.i6	ARHGAP20	KIAA1391 protein - human	Q9P2F6	0.000425
pgf2n.pk002.g10	SEMA5B	KIAA1445 protein	Q9P283	1.2e-05
pgp2n.pk004.p6		KIAA1523 protein	Q96QT6	0
pgf2n.pk002.k13		KIAA1542 protein	XP_290536	0.000162
pgf1n.pk011.a24	SLMAP	KIAA1601 protein	Q6ZPL8	0
pgr1n.pk004.c22	SLMAP	KIAA1601 protein	Q6ZPL8	0.000243
pgm2n.pk003.j5		KIAA1614 protein	Q3V1P4	1e-06
pgm2n.pk012.c6	MAGI3	KIAA1634 protein	Q5F488	2.1e-05
pgp2n.pk004.j2	GCAT	KIAA1662 protein	O60343	0.000167
pgm2n.pk014.o6	MTMR12	KIAA1682 protein	Q9C0I1	8.3e-05
pgl1n.pk006.o21		KIAA1706 protein	Q9C0F7	0.000352
pgp2n.pk010.b15		KIAA1706 protein	Q9C0F7	1e-06
pgm2n.pk014.o7	KIF21A	KIAA1708 protein	Q90701	0.000436
pgl1n.pk002.k2	JHDM1D	KIAA1718 protein	Q9Y600	0.000498
pgm2n.pk006.d8	LCOR	KIAA1795 protein	Q8N3X6	0.000982
pgp2n.pk010.k5	ELMO2	KIAA1834 protein	Q96JJ3	0
pgp1n.pk005.d9	KIRREL3	KIAA1867 protein	Q8BR86	3e-06
pgp2n.pk007.h3	KLHL32	KIAA1900 protein	Q3UY63	0.000371
pgf2n.pk002.l16	CCDC85A	KIAA1912 protein	Q96PX6	0.000885
pgr1n.pk005.f11		KIAA1955 protein	NP_588616	0.000321
pgp2n.pk007.c19	NEK9	KIAA1995 protein	Q52LK6	0.000314
pgp1n.pk014.n18		KIAA2019 protein	Q7TNC9	0
pgp1n.pk014.m22	TMEM27	kidney-specific membrane protein; collectrin	Q9HBJ8	1e-06
pgp1n.pk003.b8	KIRREL	kin of IRRE like; nephrin related gene	Q6X936	0
pgp2n.pk007.n15		kinase-like protein splice variant 2	Q9HAW5	0.000306
pgr1n.pk003.b4	KLC4	kinesin 2 (60-70kD)	Q7RTQ8	6.3e-05
pgm2n.pk013.n12		kinesin family member 5B; kinesin 1 (110-120kD)	NP_004512	1e-06
pgp1n.pk014.i19	KIF1A	kinesin heavy chain member 1A	Q6TA13	0.000101
pgp1n.pk013.p2		kinesin light chain	NP_891553	6e-05
pgp2n.pk005.e5	UHMK1	KIS; PAM COOH-terminal interactor protein 2	Q63285	0
pgp1n.pk006.f21		klotho membrane isoform	Q9UEF7	4e-06
pgp1n.pk006.n22		klotho secreted isoform	NP_004786	0.000171
pgf1n.pk010.e13	XRCC6BP1	Ku70-binding protein	Q9Y6H3	0.000465
pgp1n.pk011.n23		lambda/iota protein kinase C-interacting protein	Q96RW3	0.000186
pgf1n.pk012.g8	LMNA	Lamin A	P13648	7.6e-05
pgr1c.pk001.b22	TOR1AIP1	lamina associated polypeptide 1C short splice form - rat	Q5PQX1	0.000992
pgm2n.pk004.p13	LAMA2	laminin alpha 2 subunit precursor; Laminin, alpha-2 (merosin)	Q5VUM2	0.000139
pgf2n.pk006.f8	LAMB2	laminin beta 2-like chain	O57484	0.000218
pco1s.pk001.f9		laminin gamma 1	NP_002284	0.000274
pgf1n.pk005.e15		laminin, gamma 1 precursor; formerly LAMB2	Q5VYE7	0.00031
pgl1n.pk008.e4		Lanosterol synthase (Oxidosqualene--lanosterol cyclase)(2,3-epoxysqualene--lanosterol cyclase) (OSC)	NP_002331	0.000241
pgp1n.pk012.f17	LANCL1	lanthionine synthetase C-like protein 1; LanC (bacterial lantibiotic synthetase component C)-like 1; G protein-coupled receptor 69A; LanC (bacterial lantibiotic synthetase component)	Q3TY21	3.6e-05
pgf2n.pk002.j24		latent transforming growth factor beta binding protein 4	O00508	0.000742
pgp1n.pk002.f7		lecithin cholesterol acyltransferase	NP_000220	0.000245
pgf1n.pk004.o13	LGMN	legumain	Q9BTY1	0.000475
pgm2n.pk013.o10	LZIC	leucine zipper and CTNNBIP1 domain containing	Q5ZKW2	0.000205
pgr1n.pk004.a9	CEBPG	leucine zipper transcription factor	Q98944	0.000111
pgl1c.pk001.c7	ANP32E	leucine-rich acidic nuclear protein like	P29144	0
pgp1n.pk010.o21	LRRN3	leucine-rich repeat protein	Q8CBC6	8e-06
pgr1n.pk005.o23	RXFP1	leucine-rich repeat-containing G protein-coupled receptor 7	Q5T9P9	1.2e-05
pgp1n.pk009.n1		like mouse brain protein E46	Q9ER24	0
pgm1c.pk002.j21	LIMS1	LIM and senescent cell antigen-like domains 1	P48059	9.6e-05
pgp1n.pk005.j8	LIMK1	LIM kinase 1	Q8QFP8	1.5e-05
pgf1n.pk003.l15		LIM only protein HLP	NP_001303	0.000184
pgp2n.pk010.e18		LIM protein RIL (Reversion-induced LIM protein)	Q9PW72	9e-06
pgp1c.pk003.m18	LSAMP	Limbic system-associated membrane protein precursor (E19S) (CHLAMP, G19-isoform)	Q98919	0
pgf1n.pk010.j21	CSRP1	LIM-domain protein CRP1	P67966	1.4e-05
pgp2n.pk010.p16	LIPA	lingual lipase	P04634	0
pgm2n.pk012.h7	SKIV2L2	lipid phosphate phosphohydrolase 1a	Q9Y600	0.000439
pnlb.pk0005.g12		LIPOPROTEIN VSAI	NP_114170	0.000956
pgp1n.pk012.a16	LDHA	L-lactate dehydrogenase A chain (LDH-A)	P00340	1e-06
pgp2n.pk007.k21	LCP1	L-plastin; plastin 2; Lymphocyte cytosolic protein-1 (plasmin)	Q5ZLW0	9.2e-05
pgp2n.pk007.j11		luman	NP_006359	0.000113
pgl1n.pk011.j5	TUSC2	lung cancer candidate	O75896	0.000589
pgp2n.pk008.k2	TUSC2	lung cancer candidate	O75896	0.00057
pft1c.pk002.b10	KLF2	lung enriched kruppel like factor	Q9Y5W3	5e-06
pgp2n.pk002.m18	KLF2	lung enriched kruppel like factor	Q6IPC4	0.000844
pgp2n.pk010.o20	SH2B3	lymphocyte adaptor protein (Lnk)	Q9UQQ2	0
pgf2c.pk001.c11		Lymphocyte antigen Ly-6E precursor (Stem cell antigen 2) (SCA-2)	Q90986	3.7e-05
pnfb.pk0003.e12		Lymphocyte antigen Ly-6E precursor (Stem cell antigen 2) (SCA-2)	Q90986	6.2e-05
pgp2n.pk002.k1	EDG4	Lysophosphatidic acid receptor Edg-4 (LPA receptor 2) (LPA-2)	Q9HBW0	3.4e-05
pgp2n.pk008.f6	LYPLA2	lysophospholipase II	Q9QYL8	0
pgp1n.pk010.d13	MAN2B1	Lysosomal alpha-mannosidase precursor (Mannosidase, alpha B) (Lysosomal acid alpha-mannosidase) (Laman) (Mannosidase alpha class 2B member 1)	Q59E90	0
pgm2n.pk013.i22	LOXL3	lysyl oxidase-like 3	Q53TY1	0.000376
pgf1n.pk006.i16	LOXL3	lysyl oxidase-like 3; lysyl oxidase-like 2	Q91VN8	0.000601
pgf2n.pk002.g18	LOXL3	lysyl oxidase-like 3; lysyl oxidase-like 2	Q91VN8	4.3e-05
pco1c.pk001.j14	C3orf1	M5-14 protein	Q6UWU6	0
pgf1n.pk005.b18	C3orf1	M5-14 protein	Q6UWU6	0
pgp1n.pk001.d1		M6b	Q3TY21	6e-06
pgf2n.pk006.e19	ZCRB1	MADP-1 protein	Q96TA6	0
pgm2n.pk006.o17	MAFB	MAFB protein	Q90888	8.6e-05
pgp2n.pk007.i12		major ampullate spidroin 2-like protein	Q7T1F2	1e-06
pgp1n.pk008.j5	HLA-DRB1	major histocompatibility complex class II beta chain; B-L betachain	Q4U5Z9	4.7e-05
pgp1n.pk005.h4		Major prion protein homolog precursor (PR-LP) (Acetylcholine receptor-inducing activity) (ARIA) (65-21 protein)	P27177	0
pgf2n.pk006.d14		makorin 1	NP_038474	2e-05
pgf1n.pk010.g12	MAN1C1	mannosidase, alpha, class 1C, member 1; 1,2-alpha-mannosidase IC	Q5THI9	0.000723
pgr1n.pk005.p12		MAP-kinase activating death domain-containing protein, isoform d; insulinoma-glucagonoma protein 20	O15065	0.000604
pgr1n.pk004.p10	MATN3	Matrilin-3 precursor	O42401	4.3e-05
pgf2n.pk005.f24	MMP23A	matrix metalloproteinase 23B; matrix metalloproteinase 22;femalysin; matrix metalloproteinase in the femalereproductive tract	Q9UBR9	0.000159
pgr1c.pk001.f24	MMP23A	matrix metalloproteinase 23B; matrix metalloproteinase 22;femalysin; matrix metalloproteinase in the femalereproductive tract	Q9UBR9	2.2e-05
pgm2n.pk004.l2	MMP14	Matrix metalloproteinase-14 precursor (MMP-14) (Membrane-typematrix metalloproteinase 1) (MT-MMP 1) (MTMMP1)(Membrane-type-1 matrix metalloproteinase) (MT1-MMP)(MT1MMP)	Q6GSF3	1e-06
pgf1n.pk004.a17	MBIP	MBIP protein	Q9NS73	7.4e-05
pgf1n.pk012.e16		MCM3 minichromosome maintenance deficient 3 (S. cerevisiae) associated protein; minichromosome maintenance 3-associated protein, 80-kD; minichromosome maintenance deficient (S. cerevisiae) 3-associated protein; human mRNA for MCM3 import factor; MCM3 impo	Q5ZJU1	4.9e-05
pgp2n.pk007.i20	MCTS1	MCT-1 protein	Q5ZI42	0.000947
pgp2n.pk010.m14		mDia interacting protein-1	NP_909119	9.4e-05
pgp2n.pk005.i15	MEGF6	MEGF6	Q4AC86	0.000433
pgp1n.pk012.h22		melanopsin	Q6VZZ7	0.0003
pgp1n.pk013.h3	ACBD5	membrane-associated diazepam-binding inhibitor	Q5ZHQ6	0.00037
pgp2n.pk009.j5		membrane-spanning 4-domains, subfamily A, member 12	Q9NXJ0	0.000511
pgp1n.pk007.k12		MEROZOITE SURFACE PROTEIN CMZ-8	Q5ZMK8	3e-06
pgf1n.pk008.p16	MESDC1	mesoderm development candidate 1	Q5ZJ70	0.000447
pgf2n.pk005.f17		mesoderm induction early response 1 N3-alpha	Q5ZKT9	4e-06
pgp2n.pk006.g4	ADAM9	metalloproteinase 12 (EC 3.4.24.-) precursor - human	Q5ZJH4	0.000562
pgp2n.pk003.p19	MTA2	metastasis associated 1-like 1	Q3TZP3	0.00041
pgm2n.pk013.j21	MAT2A	methionine adenosyltransferase II, alpha	P31153	0.000164
pgr1n.pk002.e16		methionine synthase reductase isoform 1; -cobalamin methyltransferase (cob(II)alaminreducing)	Q7Z4M8	2.5e-05
pgf1n.pk012.g4	MARS	methionine-tRNA synthetase; methionine tRNA ligase; methionyl-tRNA synthetase	P56192	0.000444
pgr1n.pk004.g2	MTFMT	METHIONYL-TRNA FORMYLTRANSFERASE, MITOCHONDRIAL PRECURSOR (MTFMT)	Q96DP5	0.000511
pgp1n.pk003.h8	MCCC2	methylcrotonoyl-Coenzyme A carboxylase 2 (beta); non-biotin containing subunit of 3-methylcrotonyl-CoA carboxylase; biotin carboxylase	Q3ULD5	1.3e-05
pgp1n.pk006.o13	MUT	methylmalonyl-Coenzyme A mutase	P16332	0.000469
pgp2n.pk006.i8	MFHAS1	MFH-amplified sequences with leucine-rich tandem repeats 1	Q9Y4C4	0.000324
pgp1n.pk014.n16	CD164	MGC-24 protein	Q7TNC9	3.9e-05
pgp2n.pk002.h23		MHC class I	Q6F4E4	0.000117
pgf2c.pk001.m3		MHC class I antigen	Q6F4E2	6.9e-05
pgf2n.pk004.c18		MHC class I histocompatibility antigen B-F alpha chain 2 - chicken	Q5PY04	9e-06
pgp2n.pk005.j17	HLA-DRB5	MHC class II histocompatibility antigen B-L beta chain 1 - chicken	Q4U5Z9	0.000122
pnfb.pk0003.c1		MHC class II-associated invariant chain	NP_004346	1.9e-05
pgp1n.pk013.h8		microfibrillar-associated protein 1	NP_005917	0
pgp1n.pk014.l13		Microsomal signal peptidase 23 kDa subunit (SPase 22 kDa subunit)(SPC22/23) (gp23)	P28687	0.000481
pgp1c.pk001.h22	MAPT	Microtubule-associated protein tau (Neurofibrillary tangle protein) (Paired helical filament-tau) (PHF-tau)	Q53YB1	2e-06
pgf1n.pk010.c20	KIFC3	microtubule-based motor	Q59G19	0
pgp2n.pk003.n20	MID1IP1	MID1 interacting protein 1	Q5F4B1	0
pgl1n.pk008.a3	BCL2L13	Mil1 protein (Bcl-rambo)	Q9BXK5	0.000608
pgp1n.pk011.a13		Mimecan precursor (Osteoglycin)	Q9W6H0	0.000113
pgp2n.pk009.c9		minibrain protein kinase	Q8JG32	0.000142
pgm2n.pk008.b7	MSTO1	misato	Q9NVU4	0
pgp2n.pk002.c19	MRPS7	mitchondrial ribosomal protein S7	Q9CV71	1e-06
pgp2n.pk009.m19	MTCH1	mitochondrial carrier homolog 1 isoform a	Q9QZP4	0
pgm2n.pk011.k20	PMPCB	mitochondrial processing peptidase beta subunit precursor; similar to Q03346 (PID:g1171010)	O75439	5.1e-05
pgf2n.pk004.p5	MRPL51	mitochondrial ribosomal protein 64; mitochondrial ribosomal proteinbMRP64	Q5ZM84	0.000973
pgm2n.pk008.g8	MRPL51	mitochondrial ribosomal protein 64; mitochondrial ribosomal proteinbMRP64	Q5ZJ41	5e-06
pgf1n.pk002.m7		mitochondrial ribosomal protein L11 isoform a	Q53G19	0.000165
pnfb.pk0001.e4	MRPL13	mitochondrial ribosomal protein L13; L13 protein	Q5XFW4	0.000123
pgp1n.pk013.j1		mitochondrial ribosomal protein L17; ribosomal protein,mitochondrial, L26	NP_071344	0
pgm2n.pk007.c4		mitochondrial ribosomal protein L19	P49406	0.000526
pgl1n.pk013.f19	MRPS16	mitochondrial ribosomal protein S16; 28S ribosomal protein S16,mitochondrial	Q9Y3D3	1.7e-05
pgm2n.pk002.k7	UCP3	mitochondrial uncoupling protein	Q9DDT7	0.000315
pgp2n.pk003.n16	MAPK8IP1	mitogen-activated protein kinase 8 interacting protein 1; islet-brain 1; PRKM8 interacting protein; JNK-interacting protein 1	Q59EU1	0
pgp2n.pk009.d2	MAP2K1IP1	mitogen-activated protein kinase kinase 1 interacting protein 1;MEK partner 1; MEK binding partner 1	Q5ZHT0	0.000105
pgp1c.pk003.k19	MAPKAPK3	mitogen-activated protein kinase-activated protein kinase 3; MAPKAP kinase 3	Q16644	0.000169
pgp2n.pk007.l21		mitotic checkpoint protein isoform MAD1a	NP_003541	0
pgp2n.pk005.k3		mixed lineage kinase-related kinase MRK-beta; mixed lineage kinasewith a leucine zipper and a sterile alpha motif; mixedlineage kinase-related kinase	Q9NYL2	1e-05
pft1c.pk003.g11	ZNF508	mKIAA0863 protein	Q8CHC8	0.000153
pgm2n.pk007.l8		MLL5	Q8IZD2	0
pgp2n.pk006.f10	MAOB	monoamine oxidase B	P27338	1e-06
pgp1c.pk003.a9	SLC16A8	Monocarboxylate transporter 3 (MCT 3) (Retinal epithelial membrane protein)	Q90632	4e-06
pgp1n.pk007.o23	MMD	monocyte to macrophage differentiation-associated	Q5ZKB4	1.3e-05
pgp1c.pk002.e16	MORF4L1	MORF-related gene 15	Q569V4	1.9e-05
pgp1n.pk002.i8	SMAD1	Mothers against decapentaplegic homolog 1 (SMAD 1) (Mothers against DPP homolog 1) (Mad-related protein 1)	Q56IA0	1e-06
pgp2n.pk009.m23	HADHB	MSTP029	P55084	2e-06
pgr1n.pk002.e4	SPEN	Msx-2 interacting nuclear target protein	Q62504	0.000489
pgf2n.pk001.i1	CBFA2T3	MTG8-related protein MTG16b	Q5IJ75	0.000923
pgp1n.pk005.g15		MTGR1-like protein	O75081	2.2e-05
pgf2n.pk004.c5	MTO1	MTO1 protein	Q5ZI90	2e-05
pgm2n.pk006.i20	TRPC1	Mtrp1 beta	Q6DMS2	2e-06
pgp1n.pk007.d13		mucin 2 precursor, intestinal - human (fragments)	Q02817	2e-06
pgp2n.pk003.l12	MCOLN1	mucolipin 1	Q99J21	0
pgf2n.pk004.l22	EIF3S12	muscle specific gene	Q9UBQ5	0.000432
pgm2n.pk008.d8	TRIM54	muscle-specific RING-finger protein; 4930486E09Rik	Q9ERP3	4.3e-05
pgl1n.pk002.n14	TXNDC14	My009 protein	Q9Y320	8.2e-05
pgf1n.pk001.p10	MCL1	myeloid cell leukemia protein MCL-1	Q9W6F1	0
pgf1n.pk010.b9	MCL1	myeloid cell leukemia protein MCL-1	Q9W6F1	0
pgm2n.pk006.f15	MEIS1	myeloid ecotropic viral insertion site-1a protein	Q9PTF1	2e-06
pgf2n.pk002.j6	MLF1	myeloid leukemia factor 1	P58340	4.8e-05
pgp1n.pk003.c24	MYOC	myocilin	Q924K4	0.000343
pgm2n.pk006.n5	MEF2D	MYOCYTE-SPECIFIC ENHANCER FACTOR 2D HOMOLOG (SERUM RESPONSEFACTOR-LIKE PROTEIN 1) (SL-1)	Q5ZLQ0	0
pgm2n.pk007.b6		myomegalin	Q5VU44	0.000161
pgp2n.pk003.c12		Myosin light chain kinase, smooth muscle and non-muscle isozymes (MLCK)	P11799	4e-06
pft1c.pk004.e10		myosin regulatory light chain, cellular - chicken	NP_291024	0.000511
pgp1c.pk003.n19	MYO5A	Myosin Va (Myosin 5A) (Dilute myosin heavy chain, non-muscle) (Myosin heavy chain P190) (Myosin-V)	Q02440	5e-06
pgp1n.pk008.g21		myosin-IA - Acanthamoeba castellanii	XP_378371	0
pgm2n.pk006.i13		myozenin 3; calsarcin-3	Q8R4E4	2.1e-05
pgp2n.pk010.d13		Na+/Ca2+-exchanging protein - rat	Q68FL0	0.000959
pgm2n.pk008.c16	NAGK	N-acetylglucosamine kinase; GlcNAc kinase	Q3U2G9	8e-06
pgp2n.pk010.j12	NAGK	N-acetylglucosamine kinase; GlcNAc kinase	Q3U2G9	1.2e-05
pgp1c.pk002.k4	GNS	N-acetylglucosamine-6-sulfatase	Q53F05	0.000358
pgp1n.pk003.a9	NANS	N-acetylneuraminic acid phosphate synthase	Q5ZMH8	0.000812
pgf1n.pk003.m19		N-acetyltransferase, homolog of S. cerevisiae ARD1;N-acetyltransferase ARD1, human homolog of	P41227	1e-06
pgm2n.pk014.i19	APEH	n-acylaminoacyl-peptide hydrolase	Q5ZJB6	0
pgp2n.pk007.b21		NAD(+)-isocitrate dehydrogenase subunit 1 IDH1-A precursor	Q5ZKN9	4.8e-05
pgf2n.pk006.i10	NSDHL	NAD(P) dependent steroid dehydrogenase-like; H105e3	Q15738	0.000167
pgp1n.pk011.h18		NAD(P)H menadione oxidoreductase 1, dioxin-inducible; diaphorase-4; diaphorase (NADH/NADPH); NAD(P)H:menadione oxidoreductase 1, dioxin-inducible 1; diaphorase (NADH/NADPH) (cytochrome b-5 reductase)	P15559	0.000899
pgp2n.pk004.n23	NDUFS7	NADH dehydrogenase (ubiquinone) Fe-S protein 7, 20kDa(NADH-coenzyme Q reductase); NADH dehydrogenase(ubiquinone) Fe-S protein 7 (20kD); NADH dehydrogenase(ubiquinone) Fe-S protein 7 (20kD) (NADH-coenzyme Qreductase)	Q5RJN0	3e-06
pgp1c.pk003.h13	NDUFS8	NADH dehydrogenase (ubiquinone) Fe-S protein 8, 23kDa(NADH-coenzyme Q reductase); NADH dehydrogenase(ubiquinone) Fe-S protein 8 (23kD) (NADH-coenzyme Qreductase); NADH dehydrogenase (ubiquinone) Fe-S protein8 (23kD) (NADH-coenzyme Q	O00217	0
pgf2n.pk001.n17		NADH dehydrogenase (ubiquinone) flavoprotein 1; NADH dehydrogenase flavoprotein 1; 24 kDa (FP)	Q5ZHS2	0
pgr1n.pk006.p18		NADH dehydrogenase subunit 6	Q7GTU4	2e-06
pnfb.pk0010.e8		NADH dehydrogenase subunit 6	Q7GTU4	0.000327
pgm2n.pk004.j19		NADH2 dehydrogenase (ubiquinone) (EC 1.6.5.3) 14.1K chain - human	NP_004540	0.000842
pgp2n.pk008.p8	NDUFA4	NADH-ubiquinone oxidoreductase MLRQ subunit (Complex I-MLRQ)(CI-MLRQ)	Q62425	9e-05
pgp2n.pk006.b12	NKD1	naked cuticle homolog 1; naked cuticle-1; Dvl-binding protein	Q969G9	0.000498
pgp2n.pk010.p6		nascent-polypeptide-associated complex alpha polypeptide	NP_005585	7.5e-05
pco1c.pk001.p24		N-deacetylase/N-sulfotransferase (heparan glucosaminyl) 1; heparan sulfate-N-deacetylase/N-sulfotransferase	NP_001534	0.000371
pgf2n.pk005.d18		NDP52	NP_005822	9.2e-05
pgp1n.pk008.h9		NDRG family member 3; N-myc downstream-regulated gene 3; hypothetical protein FLJ13556 similar to N-myc downstream regulated 3	Q9UGV2	1e-06
pgf1n.pk008.p7		nebulette	NP_006384	6e-06
pgf1n.pk001.e14	CADM3	nectin-lke 1	Q59FP5	0
pgp2n.pk005.n17	CADM3	nectin-lke 1	Q59FP5	2e-05
pgl1n.pk012.p10		Nedd4 binding protein 2	Q86UW6	0.000739
pgp1c.pk003.b9	UBE2F	NEDD8-conjugating enzyme	Q5ZKX6	0.000781
pgm2n.pk014.m7	NPHP1	nephronophthisis 1 (juvenile) homolog (human); nephrocystin	NP_000263	5e-06
pgr1n.pk001.c11	NGFR	nerve growth factor receptor	P18519	2e-06
pgm1c.pk003.h23		nesprin-2	Q8WXH0	1.9e-05
pgp1c.pk003.f22	NAPG	N-ethylmaleimide sensitive fusion protein attachment protein gamma	Q9CWZ7	6e-06
pgf1n.pk007.i14	PPP1R9A	Neurabin-I (Neural tissue-specific F-actin binding protein I)(Protein phosphatase 1 regulatory subunit 9A)	Q9ULJ8	0.000166
pgr1n.pk002.c16	CHRNA4	Neuronal acetylcholine receptor protein, alpha-4 chain precursor	P09482	0.000958
pgp2n.pk004.n16	CHRNB2	Neuronal acetylcholine receptor protein, beta-2 chain precursor (Neuronal acetylcholine receptor non-alpha-1 chain)	P09484	0
pgp2n.pk008.p24	NOVA1	neuro-oncological ventral antigen 1, isoform 2; Neurooncologicalventral antigen 1; paraneoplastic Ri antigen	Q6B004	0.00063
pgf2n.pk002.l2	NRP2	neuropilin-2a2 receptor	Q8UVQ9	0.000244
pgf1n.pk009.o2	NID1	nidogen 1; entactin	Q9I9K4	0.000191
pgp2n.pk004.c2	NEK4	NIMA (never in mitosis gene a)-related kinase 4; Serine/threonineprotein kinase-2; serine/threonine kinase 2	P51957	0.000698
pgp2n.pk008.e4	NIPSNAP1	NIPSNAP homolog 1; 4-nitrophenylphosphatase domain and non-neuronalSNAP25-like 1	Q9BPW8	0
pgp2n.pk005.c11	NMNAT1	NMN adenylyltransferase; nicotinamide mononucleotide adenylyltransferase	Q3V449	0
pgm2n.pk011.o18	NMT1	N-myristoyltransferase 1	P30419	7e-05
pft1c.pk001.a2		No Hits Found	Q9W676	1.1e-05
pft1c.pk001.c11	SLC38A2	No Hits Found	Q9W676	0.000206
pft1c.pk001.g12	DUSP8	No Hits Found	Q5ZIU5	4.5e-05
pft1c.pk002.g1	SNX13	No Hits Found	Q15042	2.7e-05
pft1c.pk003.h2		No Hits Found	Q9W676	2.6e-05
pft1c.pk004.f9	MYO1D	No Hits Found	Q96CV5	1e-06
pgf1n.pk001.e19	AMMECR1L	No Hits Found	Q3KQW3	4.3e-05
pgf1n.pk001.f8		No Hits Found	Q91Y58	0.000471
pgf1n.pk001.g12		No Hits Found	Q8C398	0.000324
pgf1n.pk001.i2	FZD4	No Hits Found	Q9H0K1	0.000563
pgf1n.pk001.j10	NUDT4	No Hits Found	Q9H0K1	0.000271
pgf1n.pk001.k11	ZEB2	No Hits Found	Q3URG2	0.000423
pgf1n.pk001.m20		No Hits Found	Q9BV79	1.1e-05
pgf1n.pk001.n14		No Hits Found	Q9CQJ0	0.000969
pgf1n.pk001.n17		No Hits Found	NP_055464	0
pgf1n.pk001.o4		No Hits Found	Q5ZJ00	0.000112
pgf1n.pk001.o5		No Hits Found	Q5ZJ00	0
pgf1n.pk001.p7		No Hits Found	Q8BJL0	9.8e-05
pgf1n.pk002.b21		No Hits Found	Q543Y8	0
pgf1n.pk002.b24	FAM46A	No Hits Found	0	1e-05
pgf1n.pk002.e19	C6orf85	No Hits Found	Q9CSR7	0.00093
pgf1n.pk002.e22		No Hits Found	XP_209337	4e-06
pgf1n.pk002.j1	TIMP3	No Hits Found	Q96PY5	0.000202
pgf1n.pk002.j23		No Hits Found	Q6S3A0	0.000375
pgf1n.pk002.k24	FSTL1	No Hits Found	P02462	0.00017
pgf1n.pk002.l24		No Hits Found	NP_061008	0.000796
pgf1n.pk002.l4		No Hits Found	NP_036427	0.000115
pgf1n.pk002.n20		No Hits Found	Q6IBH0	0
pgf1n.pk003.a15		No Hits Found	Q5T0B9	0.000598
pgf1n.pk003.e14		No Hits Found	Q8R538	3.1e-05
pgf1n.pk003.k5		No Hits Found	Q8QG67	0.000359
pgf1n.pk003.k9		No Hits Found	Q497A9	4.3e-05
pgf1n.pk003.m13		No Hits Found	Q5ZMA6	0.000765
pgf1n.pk003.m7		No Hits Found	O12971	0.000101
pgf1n.pk003.n3		No Hits Found	NP_116236	0
pgf1n.pk003.n6		No Hits Found	Q8AWC7	1.3e-05
pgf1n.pk003.o3		No Hits Found	Q90871	0
pgf1n.pk003.p10	ZER1	No Hits Found	Q90871	0.000303
pgf1n.pk004.b15		No Hits Found	Q53YE6	1e-05
pgf1n.pk004.b17		No Hits Found	Q53YE6	0.000624
pgf1n.pk004.b5	CUGBP2	No Hits Found	Q3UC74	0
pgf1n.pk004.d18		No Hits Found	Q5U4F0	1e-06
pgf1n.pk004.g7		No Hits Found	Q3U7H3	7e-06
pgf1n.pk004.h22		No Hits Found	Q5ZIB5	6.8e-05
pgf1n.pk004.h24	RAB3GAP1	No Hits Found	Q5ZIB5	0.000739
pgf1n.pk004.j13		No Hits Found	Q86X54	0
pgf1n.pk004.j19		No Hits Found	Q6PGB4	8.5e-05
pgf1n.pk004.j21	BCORL1	No Hits Found	Q6PGB4	0
pgf1n.pk004.k17		No Hits Found	Q6ICQ7	0.000588
pgf1n.pk005.a18		No Hits Found	NP_001023	0
pgf1n.pk005.e13	EBF1	No Hits Found	P62950	4.1e-05
pgf1n.pk005.e24		No Hits Found	P15943	6.2e-05
pgf1n.pk005.g17		No Hits Found	Q99P31	0
pgf1n.pk005.h1	TSC1	No Hits Found	Q5ZIQ3	0.000183
pgf1n.pk005.l8		No Hits Found	Q5F3S6	0.000386
pgf1n.pk005.n16	NCOA7	No Hits Found	Q5ZMS4	4e-06
pgf1n.pk005.o24		No Hits Found	Q3UIR3	7.8e-05
pgf1n.pk006.a10		No Hits Found	0	6e-06
pgf1n.pk006.c10		No Hits Found	P78357	2.8e-05
pgf1n.pk006.g14		No Hits Found	Q5ZMA9	0.000911
pgf1n.pk006.j20	COL5A1	No Hits Found	Q5ZK48	0
pgf1n.pk006.j6		No Hits Found	Q5PQX1	0.000142
pgf1n.pk006.l14		No Hits Found	Q6GU68	0.000415
pgf1n.pk006.l23		No Hits Found	Q8IV50	2e-06
pgf1n.pk006.m16		No Hits Found	Q9P2D3	4.3e-05
pgf1n.pk006.m7	FOXN3	No Hits Found	Q8VCM3	2e-06
pgf1n.pk007.a12		No Hits Found	Q9P2D3	0
pgf1n.pk007.a21		No Hits Found	Q5ZJ93	0.000167
pgf1n.pk007.h18	TMCO4	No Hits Found	Q92900	1.2e-05
pgf1n.pk007.h6		No Hits Found	Q5ZIP7	0.000478
pgf1n.pk007.k10		No Hits Found	Q5ZKU6	9e-06
pgf1n.pk007.m6	ATXN1	No Hits Found	0	8e-06
pgf1n.pk007.n15		No Hits Found	Q76CF0	0.000154
pgf1n.pk007.o11		No Hits Found	Q59EU1	0.000978
pgf1n.pk007.o21		No Hits Found	Q9DDW4	0.000821
pgf1n.pk007.p15		No Hits Found	Q9Y2I1	0.000192
pgf1n.pk008.b15		No Hits Found	Q8UWC5	0.000244
pgf1n.pk008.c11	WWC3	No Hits Found	Q98949	0
pgf1n.pk008.d11		No Hits Found	Q8IW58	0.000143
pgf1n.pk008.e2		No Hits Found	O42284	0.000662
pgf1n.pk008.h10	ENC1	No Hits Found	Q5JW18	2e-06
pgf1n.pk008.h17		No Hits Found	Q5JW18	0.000413
pgf1n.pk008.h19		No Hits Found	Q5JW18	0.000334
pgf1n.pk008.k23		No Hits Found	Q6IAL4	0.000563
pgf1n.pk008.n4	SPSB1	No Hits Found	Q6NYB7	0
pgf1n.pk008.o4	LASP1	No Hits Found	P40818	0.000486
pgf1n.pk008.p4		No Hits Found	Q53Y65	7e-06
pgf1n.pk009.a10		No Hits Found	Q5ZJJ7	2e-06
pgf1n.pk009.a23		No Hits Found	Q96HI0	8.8e-05
pgf1n.pk009.c16		No Hits Found	Q8K0H1	4e-06
pgf1n.pk009.j1		No Hits Found	Q7GTU7	0.0005
pgf1n.pk009.j6		No Hits Found	Q8C0Q9	0.00033
pgf1n.pk009.l23	CPOX	No Hits Found	Q32PX7	3e-06
pgf1n.pk010.d12	CENTG3	No Hits Found	Q59EJ5	9.1e-05
pgf1n.pk010.d14		No Hits Found	P08250	0.000173
pgf1n.pk010.h18		No Hits Found	P52566	0
pgf1n.pk010.h21		No Hits Found	P52566	1.9e-05
pgf1n.pk010.i14		No Hits Found	Q16181	2.3e-05
pgf1n.pk010.i18	PNRC2	No Hits Found	Q16181	0.000163
pgf1n.pk010.l12	SUMO3	No Hits Found	0	0.000176
pgf1n.pk010.m13		No Hits Found	P27177	0.000166
pgf1n.pk010.n5		No Hits Found	Q64467	0.000342
pgf1n.pk010.p15		No Hits Found	P38024	0.00017
pgf1n.pk011.b14		No Hits Found	Q6ZPL8	0.000174
pgf1n.pk011.d20		No Hits Found	Q5ZKK8	0
pgf1n.pk011.e2		No Hits Found	Q96EU7	0.000274
pgf1n.pk011.i10	TNPO1	No Hits Found	Q3TS78	0.000868
pgf1n.pk011.p1		No Hits Found	XP_291141	1.9e-05
pgf1n.pk012.h11	PLXNA1	No Hits Found	Q8WWI5	1e-06
pgf1n.pk012.l5		No Hits Found	Q9DEQ6	2.5e-05
pgf2c.pk001.a24		No Hits Found	Q53SN9	4.3e-05
pgf2c.pk001.a3		No Hits Found	Q53SN9	0.000252
pgf2c.pk001.g18		No Hits Found	Q5ZIF1	0.000288
pgf2c.pk001.l16		No Hits Found	NP_149162	3.3e-05
pgf2c.pk001.n20		No Hits Found	P23913	0.000729
pgf2n.pk001.b17		No Hits Found	Q9NZB8	2.2e-05
pgf2n.pk001.e19		No Hits Found	Q31608	0.000821
pgf2n.pk001.e2		No Hits Found	Q31608	0.000672
pgf2n.pk001.p20		No Hits Found	Q5F3N7	3e-06
pgf2n.pk002.a9	ABCA1	No Hits Found	P08284	0.000955
pgf2n.pk002.n21	CDC42BPA	No Hits Found	P70428	1e-06
pgf2n.pk002.o16		No Hits Found	O00151	0.000795
pgf2n.pk004.a10	PLXNB3	No Hits Found	Q99LF0	2.9e-05
pgf2n.pk004.a23		No Hits Found	Q5ZLR0	0.00017
pgf2n.pk004.b10		No Hits Found	Q8K4R4	0.000114
pgf2n.pk004.e11		No Hits Found	Q98TG8	5e-05
pgf2n.pk004.h15		No Hits Found	Q9CWN3	6.2e-05
pgf2n.pk004.i9		No Hits Found	Q8R379	0.000212
pgf2n.pk004.j11		No Hits Found	Q8R379	0.000877
pgf2n.pk004.j24		No Hits Found	Q9HBG4	0
pgf2n.pk004.l19		No Hits Found	P42694	0.000385
pgf2n.pk004.o15		No Hits Found	Q5HYI8	9.5e-05
pgf2n.pk005.d12	PDGFRA	No Hits Found	Q3Y8N1	1.3e-05
pgf2n.pk005.f12	GAS1	No Hits Found	Q3KQR4	0.000366
pgf2n.pk005.i16	C1orf71	No Hits Found	Q5JUN8	0.000535
pgf2n.pk005.l16	NTN1	No Hits Found	XP_372303	6.3e-05
pgf2n.pk005.l20		No Hits Found	Q5T715	0.000574
pgf2n.pk005.m18	CCND2	No Hits Found	Q8N381	0
pgf2n.pk005.o19		No Hits Found	XP_372887	0.000974
pgf2n.pk006.c2		No Hits Found	Q86UP3	5.2e-05
pgf2n.pk006.d18		No Hits Found	O88202	0.000963
pgf2n.pk006.e15		No Hits Found	P27448	0.000642
pgf2n.pk006.i12		No Hits Found	Q5FVS8	1e-06
pgf2n.pk006.j23	VTI1A	No Hits Found	Q5RK25	0
pgf2n.pk006.k12		No Hits Found	XP_046305	0.000144
pgf2n.pk006.l21		No Hits Found	Q90686	0
pgf2n.pk006.p12		No Hits Found	P48463	0
pgf2n.pk006.p23		No Hits Found	Q5ZJA7	0.000344
pgl1c.pk002.f1		No Hits Found	Q9IA95	3e-06
pgl1c.pk002.p9		No Hits Found	Q921H8	4e-06
pgl1n.pk001.g17	MOBKL1A	No Hits Found	Q8JHU2	1.7e-05
pgl1n.pk001.h6		No Hits Found	NP_002714	0
pgl1n.pk002.a5		No Hits Found	O43592	2e-06
pgl1n.pk002.n17		No Hits Found	Q9Y320	0
pgl1n.pk003.f17		No Hits Found	Q90592	2e-05
pgl1n.pk003.g9		No Hits Found	Q6XYE1	2e-06
pgl1n.pk004.a22		No Hits Found	NP_055731	6.4e-05
pgl1n.pk004.p10		No Hits Found	Q3L585	0.000784
pgl1n.pk005.a3		No Hits Found	Q969I0	0.000146
pgl1n.pk005.b3		No Hits Found	Q5ZMJ0	5.8e-05
pgl1n.pk005.e4		No Hits Found	Q5ZJ93	0.000318
pgl1n.pk005.f16		No Hits Found	Q53SU0	0.000624
pgl1n.pk005.j5		No Hits Found	Q96DG6	1.2e-05
pgl1n.pk005.l17		No Hits Found	Q9R1R2	0.000832
pgl1n.pk006.d16		No Hits Found	Q9H269	0.000143
pgl1n.pk006.e10	PUM1	No Hits Found	Q32NZ3	1.7e-05
pgl1n.pk006.j12	KLF10	No Hits Found	Q5ZM17	0.000276
pgl1n.pk006.n13		No Hits Found	Q3SYM4	0.000374
pgl1n.pk006.o5	ARL8B	No Hits Found	Q9C0F7	2.3e-05
pgl1n.pk007.d13		No Hits Found	Q8BLV3	2.8e-05
pgl1n.pk007.k2		No Hits Found	Q6IBH4	0.000452
pgl1n.pk007.o2		No Hits Found	Q5RKI9	0.000735
pgl1n.pk008.c8		No Hits Found	Q99JB7	0.000146
pgl1n.pk008.d1		No Hits Found	NP_849188	3e-06
pgl1n.pk008.i18		No Hits Found	Q6P0X6	7e-06
pgl1n.pk009.b15		No Hits Found	Q9BZW4	8.1e-05
pgl1n.pk009.i1		No Hits Found	NP_849150	0
pgl1n.pk009.i20		No Hits Found	O75976	0.000452
pgl1n.pk011.d21		No Hits Found	Q6FII1	0
pgl1n.pk011.l3		No Hits Found	XP_375434	2.6e-05
pgl1n.pk011.n15		No Hits Found	Q5F332	7.2e-05
pgl1n.pk011.n21	SESTD1	No Hits Found	0	2.4e-05
pgl1n.pk011.o5	RC3H1	No Hits Found	P80226	0.000638
pgl1n.pk011.o9		No Hits Found	P80226	0.000555
pgl1n.pk012.j15		No Hits Found	NP_009096	0.000647
pgl1n.pk012.k19		No Hits Found	Q5ZII8	0.000233
pgl1n.pk012.k4		No Hits Found	NP_036522	3.5e-05
pgl1n.pk012.m4		No Hits Found	XP_034262	0.000262
pgl1n.pk013.h11		No Hits Found	Q6PKG0	0.000335
pgl1n.pk013.l20		No Hits Found	P15083	0.000206
pgl1n.pk014.g20		No Hits Found	Q78XY9	1.7e-05
pgl1n.pk014.h22		No Hits Found	NP_004439	0
pgl1n.pk014.i14		No Hits Found	P17764	6.6e-05
pgl1n.pk015.b13		No Hits Found	Q5F426	0
pgl1n.pk015.m23	ACVR2A	No Hits Found	Q9H0J9	0.000441
pgl1n.pk015.p10	GSK3B	No Hits Found	Q5ZKX9	0
pgm1c.pk002.f6	PBEF1	No Hits Found	Q05713	4.7e-05
pgm1c.pk003.c12		No Hits Found	P08125	4e-06
pgm1n.pk001.a18		No Hits Found	P02467	2e-06
pgm1n.pk001.j17		No Hits Found	Q9PTY2	0.000262
pgm1n.pk001.j20		No Hits Found	Q5ZI29	0.000461
pgm1n.pk001.o17	ADSSL1	No Hits Found	Q61276	1.2e-05
pgm2n.pk002.a18		No Hits Found	Q5ZKD1	0.000167
pgm2n.pk002.d15		No Hits Found	Q8WV74	0.000505
pgm2n.pk002.e14		No Hits Found	Q12794	0.000152
pgm2n.pk002.e23		No Hits Found	Q12794	0
pgm2n.pk002.j5		No Hits Found	Q5F4B1	7e-06
pgm2n.pk002.n2		No Hits Found	P62198	0.000113
pgm2n.pk002.p1		No Hits Found	P08642	0.000147
pgm2n.pk002.p12		No Hits Found	P08642	0.000963
pgm2n.pk003.f13		No Hits Found	Q9P2F3	0.000526
pgm2n.pk003.g22		No Hits Found	Q3U049	1.7e-05
pgm2n.pk003.i19		No Hits Found	NP_002421	1e-05
pgm2n.pk003.n14		No Hits Found	P18850	1.3e-05
pgm2n.pk004.c21		No Hits Found	Q5U2R0	0.000627
pgm2n.pk004.d17		No Hits Found	Q7Z3G6	9e-05
pgm2n.pk004.e12		No Hits Found	Q6AXS5	0.000169
pgm2n.pk004.g19	HOXA10	No Hits Found	P22695	6e-06
pgm2n.pk004.i14		No Hits Found	Q9D9M2	2e-06
pgm2n.pk004.p5	SOX7	No Hits Found	P42785	1.1e-05
pgm2n.pk005.d9		No Hits Found	Q9PTL2	5e-06
pgm2n.pk005.e19		No Hits Found	Q5ZKL0	0
pgm2n.pk005.e3		No Hits Found	Q5ZKL0	5.5e-05
pgm2n.pk005.m11		No Hits Found	Q8VHD6	0.000678
pgm2n.pk005.m6		No Hits Found	Q08525	9.4e-05
pgm2n.pk006.a18		No Hits Found	Q9HB63	9e-06
pgm2n.pk006.f12	GTPBP8	No Hits Found	Q9BZ11	0
pgm2n.pk006.k10		No Hits Found	P26007	5.4e-05
pgm2n.pk006.o3		No Hits Found	Q9BQ04	0.000813
pgm2n.pk007.a13		No Hits Found	Q6P9W0	5e-06
pgm2n.pk007.a24		No Hits Found	Q5ZK96	1e-06
pgm2n.pk007.d16		No Hits Found	Q9UF53	0.000626
pgm2n.pk007.d2		No Hits Found	Q9UF53	0
pgm2n.pk007.d8		No Hits Found	P54939	1.5e-05
pgm2n.pk007.f23	RBM25	No Hits Found	Q14202	0.000133
pgm2n.pk007.o18		No Hits Found	Q90944	0.000642
pgm2n.pk007.o24		No Hits Found	Q90944	3e-06
pgm2n.pk007.p16		No Hits Found	Q3U4H6	0.0006
pgm2n.pk008.a12	ST3GAL3	No Hits Found	Q13555	0
pgm2n.pk008.c7		No Hits Found	Q9NXJ0	1e-05
pgm2n.pk008.d1		No Hits Found	Q16861	0.000511
pgm2n.pk008.d7		No Hits Found	O75940	0
pgm2n.pk008.j20		No Hits Found	Q99M28	0.00036
pgm2n.pk009.b12		No Hits Found	Q6FGV9	0.000683
pgm2n.pk009.h16		No Hits Found	NP_005468	0.000209
pgm2n.pk009.h5		No Hits Found	Q5BKA5	4.4e-05
pgm2n.pk010.p13	OSBPL11	No Hits Found	Q5ZL14	0.000266
pgm2n.pk011.c7		No Hits Found	Q64LC9	0.000113
pgm2n.pk011.f3		No Hits Found	O75164	0
pgm2n.pk011.h24		No Hits Found	Q6FI27	0.000641
pgm2n.pk011.j20	ADAMTS6	No Hits Found	P14925	0.000298
pgm2n.pk011.k4		No Hits Found	XP_371084	0.00023
pgm2n.pk011.m16		No Hits Found	P02812	0.000517
pgm2n.pk011.n20		No Hits Found	Q6AY80	0
pgm2n.pk011.o12		No Hits Found	Q810S1	1e-06
pgm2n.pk012.a19		No Hits Found	Q52M81	0.000206
pgm2n.pk012.a9		No Hits Found	Q5F371	0.000371
pgm2n.pk012.h11	FLNB	No Hits Found	P12108	0
pgm2n.pk012.o11	ZMYND11	No Hits Found	Q542A5	0.000851
pgm2n.pk013.c10		No Hits Found	Q6ICQ6	2.1e-05
pgm2n.pk013.f15		No Hits Found	P07850	0.000702
pgm2n.pk013.k9		No Hits Found	P31153	0.000149
pgm2n.pk013.o5		No Hits Found	P31153	1e-06
pgm2n.pk014.b22	GNB4	No Hits Found	Q96RT1	9e-06
pgm2n.pk014.f6		No Hits Found	Q5ZIC8	0.000114
pgm2n.pk014.g20		No Hits Found	P15988	0
pgm2n.pk014.h15	ZMIZ1	No Hits Found	P15988	0
pgm2n.pk014.j24		No Hits Found	Q9HA77	7e-06
pgm2n.pk014.n11	CCND1	No Hits Found	Q96NP1	0
pgm2n.pk014.n14	VASN	No Hits Found	Q9C0I1	1e-06
pgp1c.pk001.i14	TMEM185A	No Hits Found	Q53YB1	1e-06
pgp1c.pk001.k18		No Hits Found	Q59GF6	0
pgp1c.pk001.p20		No Hits Found	P27731	8e-05
pgp1c.pk002.a19	ELOVL5	No Hits Found	Q90WA9	5e-06
pgp1c.pk002.e3		No Hits Found	Q569V4	0.000806
pgp1c.pk002.f20		No Hits Found	Q569V4	0.000661
pgp1c.pk002.h12		No Hits Found	Q3UAC4	0
pgp1c.pk002.l17		No Hits Found	Q5ZM74	0.000325
pgp1c.pk002.m22		No Hits Found	Q90Z44	0
pgp1c.pk002.n24		No Hits Found	Q13952	6e-06
pgp1c.pk002.p20		No Hits Found	Q4VBZ7	0.000168
pgp1c.pk002.p8		No Hits Found	Q59FA1	0.00017
pgp1c.pk003.b16		No Hits Found	Q90632	0.000275
pgp1c.pk003.c3		No Hits Found	XP_379776	1.2e-05
pgp1c.pk003.e18		No Hits Found	Q5T225	0.000376
pgp1c.pk003.g13	VPS26B	No Hits Found	Q5ZKW1	0.000127
pgp1c.pk003.g22		No Hits Found	Q9H201	3e-06
pgp1c.pk003.h17	C7orf42	No Hits Found	Q5ZJX1	6.5e-05
pgp1c.pk003.i14		No Hits Found	Q8JGM4	0.000117
pgp1c.pk003.m13		No Hits Found	Q66GS8	2e-06
pgp1c.pk003.n2	SNX13	No Hits Found	Q15042	1e-06
pgp1n.pk001.a15		No Hits Found	P04280	3.5e-05
pgp1n.pk001.b11	EPAS1	No Hits Found	Q02977	0.00095
pgp1n.pk001.j24	ELL	No Hits Found	Q8UWG6	1.2e-05
pgp1n.pk002.e10		No Hits Found	O75110	0.000309
pgp1n.pk002.j3		No Hits Found	Q5ZMK7	0
pgp1n.pk002.m12		No Hits Found	Q5F449	0
pgp1n.pk003.f9	SLC6A1	No Hits Found	Q9W6J3	1.5e-05
pgp1n.pk003.g23		No Hits Found	Q5VU37	0
pgp1n.pk003.k12		No Hits Found	Q5THK3	2e-06
pgp1n.pk003.m23		No Hits Found	Q8N422	8e-05
pgp1n.pk004.g5		No Hits Found	Q5ZMI9	3e-06
pgp1n.pk004.k4		No Hits Found	P68370	0
pgp1n.pk004.l20		No Hits Found	Q14249	0.000911
pgp1n.pk004.l5		No Hits Found	Q14249	0.000689
pgp1n.pk004.m9		No Hits Found	O70340	4.3e-05
pgp1n.pk004.p6		No Hits Found	Q3U3K9	5e-06
pgp1n.pk005.d18		No Hits Found	Q6NYB7	3.8e-05
pgp1n.pk005.f19		No Hits Found	P78357	1e-06
pgp1n.pk005.f24		No Hits Found	P78357	3e-06
pgp1n.pk005.h10		No Hits Found	O42484	0.000108
pgp1n.pk005.j23		No Hits Found	Q5F3L5	0
pgp1n.pk005.k9		No Hits Found	Q5ZIR8	0
pgp1n.pk005.m24	ARRB1	No Hits Found	XP_371352	0.00016
pgp1n.pk006.a17		No Hits Found	Q9QYU1	0
pgp1n.pk006.b7		No Hits Found	Q9YI93	8.5e-05
pgp1n.pk006.f8		No Hits Found	Q8N3Z6	1.2e-05
pgp1n.pk007.a12	CACNA2D2	No Hits Found	0	1e-06
pgp1n.pk007.g21	SEMA4G	No Hits Found	NP_060363	0.000578
pgp1n.pk007.i21		No Hits Found	NP_055461	1.1e-05
pgp1n.pk007.k13		No Hits Found	Q5ZMK8	1.2e-05
pgp1n.pk007.k3		No Hits Found	NP_003378	0
pgp1n.pk007.m19		No Hits Found	Q9QYX7	5.2e-05
pgp1n.pk007.o16		No Hits Found	P02542	0.000304
pgp1n.pk007.p5		No Hits Found	Q91VU2	1e-05
pgp1n.pk008.a4	G3BP2	No Hits Found	0	0.000135
pgp1n.pk008.e4		No Hits Found	Q5ZMU0	0.000465
pgp1n.pk008.m7	BTNL3	No Hits Found	Q5ZKB5	0.000392
pgp1n.pk008.n1		No Hits Found	Q01484	0.000134
pgp1n.pk008.p2	TBL1X	No Hits Found	Q3SYP2	4.2e-05
pgp1n.pk009.b10		No Hits Found	Q9NVW5	0.000242
pgp1n.pk009.e9	C6orf85	No Hits Found	Q9CSR7	0
pgp1n.pk009.g6	ARL8B	No Hits Found	Q9C0F7	0.000223
pgp1n.pk009.i20		No Hits Found	Q5ZKE2	5.3e-05
pgp1n.pk009.m6		No Hits Found	Q8BT06	2.3e-05
pgp1n.pk009.n23		No Hits Found	NP_075555	0
pgp1n.pk010.a10		No Hits Found	Q91VP3	0.000408
pgp1n.pk010.j6	HECA	No Hits Found	Q53SN9	0.000937
pgp1n.pk010.m22		No Hits Found	Q8NHQ1	4.9e-05
pgp1n.pk010.o8		No Hits Found	Q91WZ5	0.000148
pgp1n.pk011.b17		No Hits Found	Q6TPK5	0.000431
pgp1n.pk011.d5		No Hits Found	P62839	8.5e-05
pgp1n.pk011.h8		No Hits Found	Q9NRF9	0.000122
pgp1n.pk011.j9	KPNA3	No Hits Found	Q2TA51	0.000115
pgp1n.pk011.m20		No Hits Found	P10360	2.7e-05
pgp1n.pk011.o14		No Hits Found	Q96RW3	9.3e-05
pgp1n.pk011.o24		No Hits Found	P18460	4.4e-05
pgp1n.pk012.a11		No Hits Found	Q9Y4I9	4e-06
pgp1n.pk012.b5	SPOCK1	No Hits Found	Q9DDU8	3.3e-05
pgp1n.pk012.h4		No Hits Found	Q5SZS4	1.7e-05
pgp1n.pk012.l1	GSK3B	No Hits Found	Q5ZKX9	8.1e-05
pgp1n.pk012.o9	KIAA1199	No Hits Found	Q5ZMQ1	0.000206
pgp1n.pk013.d8	POU6F1	No Hits Found	Q6X2S0	0
pgp1n.pk013.g20		No Hits Found	Q8QG61	1e-06
pgp1n.pk013.g21		No Hits Found	Q16861	8e-06
pgp1n.pk013.i16		No Hits Found	NP_058632	0.000443
pgp1n.pk013.n2		No Hits Found	XP_378365	1e-06
pgp1n.pk013.p1	SLC1A2	No Hits Found	Q07826	1e-06
pgp1n.pk014.d23		No Hits Found	Q07617	2.4e-05
pgp1n.pk014.e17		No Hits Found	Q9D853	0
pgp1n.pk014.f6		No Hits Found	Q9Y2F9	0.00093
pgp1n.pk014.h2	MSI1	No Hits Found	Q5I0F0	2e-05
pgp1n.pk014.l18	PCK1	No Hits Found	0	1.2e-05
pgp1n.pk014.m24		No Hits Found	Q9HBJ8	0.000326
pgp1n.pk014.o23		No Hits Found	P22314	0.000341
pgp2n.pk002.a13	CAB39	No Hits Found	Q9NXA8	1.5e-05
pgp2n.pk002.a21	ADIPOR2	No Hits Found	Q9UNA1	4e-06
pgp2n.pk002.a8		No Hits Found	Q5VWF8	0.000821
pgp2n.pk002.b16		No Hits Found	Q96FH0	0.000537
pgp2n.pk002.c11		No Hits Found	Q9UF53	0.000236
pgp2n.pk002.e20		No Hits Found	Q92544	0.000558
pgp2n.pk002.f22		No Hits Found	P30373	9.8e-05
pgp2n.pk002.g13	PCMT1	No Hits Found	Q90892	1e-06
pgp2n.pk002.g2		No Hits Found	XP_377786	1e-06
pgp2n.pk002.g23		No Hits Found	Q90892	2e-06
pgp2n.pk002.h14		No Hits Found	Q5PQT3	1.8e-05
pgp2n.pk002.h22		No Hits Found	Q5ZIH2	0.00021
pgp2n.pk002.k11		No Hits Found	P02469	0
pgp2n.pk002.k2	B3GNT8	No Hits Found	0	0.000102
pgp2n.pk002.l12		No Hits Found	Q9UHP3	2.2e-05
pgp2n.pk002.m12		No Hits Found	Q5F418	0.000627
pgp2n.pk002.n11		No Hits Found	Q3B7C7	0.000107
pgp2n.pk002.o1	SLC6A6	No Hits Found	Q5ZHN5	2e-06
pgp2n.pk002.o8		No Hits Found	Q3URK8	0
pgp2n.pk003.a3		No Hits Found	Q5ZIF1	0.000408
pgp2n.pk003.b10	TSC1	No Hits Found	Q5ZIQ3	0
pgp2n.pk003.b21	MOBKL1A	No Hits Found	Q8JHU2	2.9e-05
pgp2n.pk003.c24		No Hits Found	Q3KR68	0
pgp2n.pk003.c6	GORASP2	No Hits Found	Q5F353	2e-05
pgp2n.pk003.f12		No Hits Found	Q4FJX5	2e-06
pgp2n.pk003.f5		No Hits Found	P43251	0.000755
pgp2n.pk003.i12		No Hits Found	Q9H2B2	2e-06
pgp2n.pk003.i9		No Hits Found	Q6IAL4	0.000355
pgp2n.pk003.k3		No Hits Found	P51114	4.7e-05
pgp2n.pk003.l14		No Hits Found	Q9QXK3	1e-06
pgp2n.pk003.p4		No Hits Found	Q6ZRT7	0
pgp2n.pk003.p9		No Hits Found	Q6ZRT7	0.000349
pgp2n.pk004.a12		No Hits Found	P42694	0.000384
pgp2n.pk004.a6		No Hits Found	O13255	2.8e-05
pgp2n.pk004.b14		No Hits Found	Q9W6A2	0.000107
pgp2n.pk004.c1		No Hits Found	Q9Y6V0	2.2e-05
pgp2n.pk004.c20		No Hits Found	P51957	0
pgp2n.pk004.e14		No Hits Found	Q9IBC9	0.000295
pgp2n.pk004.f13		No Hits Found	Q8C144	0.000152
pgp2n.pk004.f18		No Hits Found	Q96AY5	0.000122
pgp2n.pk004.g12		No Hits Found	Q8WV74	0.000885
pgp2n.pk004.g14	TIMP3	No Hits Found	Q96PY5	3.6e-05
pgp2n.pk004.h22		No Hits Found	Q90Z45	0.000243
pgp2n.pk004.h8		No Hits Found	NP_079268	0.000107
pgp2n.pk004.i11	PAG1	No Hits Found	Q71BV1	0.000938
pgp2n.pk004.l13		No Hits Found	P02812	6.3e-05
pgp2n.pk004.m18		No Hits Found	Q5ZIP7	0.000994
pgp2n.pk004.n11		No Hits Found	Q8NHE4	5.4e-05
pgp2n.pk004.o20		No Hits Found	XP_209097	2e-06
pgp2n.pk004.o22		No Hits Found	Q9Z2Y1	0
pgp2n.pk004.p21		No Hits Found	Q3UUZ9	0
pgp2n.pk005.a17		No Hits Found	Q9W756	2e-06
pgp2n.pk005.h15		No Hits Found	NP_694959	7e-06
pgp2n.pk005.h18		No Hits Found	Q5ZMU0	0.000614
pgp2n.pk005.h21		No Hits Found	Q9YH85	1.3e-05
pgp2n.pk005.i14	TAF4	No Hits Found	0	0.000715
pgp2n.pk005.j1		No Hits Found	Q9H8P0	2.9e-05
pgp2n.pk005.j19	PPP1R15B	No Hits Found	Q4U5Z9	0.000833
pgp2n.pk005.k13		No Hits Found	Q6YPB2	0.000314
pgp2n.pk005.k9		No Hits Found	Q9NYL2	3.5e-05
pgp2n.pk005.o13		No Hits Found	P10253	0.000301
pgp2n.pk005.p4		No Hits Found	Q9Y328	7e-06
pgp2n.pk006.a11		No Hits Found	Q90XB3	4.7e-05
pgp2n.pk006.c14		No Hits Found	XP_373896	0.000823
pgp2n.pk006.c2		No Hits Found	Q5ZHV6	0
pgp2n.pk006.c8		No Hits Found	Q8WUH3	0.000165
pgp2n.pk006.f13		No Hits Found	Q99683	0.00056
pgp2n.pk006.g1		No Hits Found	Q2TBF4	6e-06
pgp2n.pk006.j22		No Hits Found	Q499U6	0.000421
pgp2n.pk006.k20		No Hits Found	Q8R379	0.000375
pgp2n.pk006.k7		No Hits Found	Q8CET6	1e-06
pgp2n.pk006.l12		No Hits Found	Q3C2H7	0.000746
pgp2n.pk006.l22		No Hits Found	O95841	5e-06
pgp2n.pk006.n11		No Hits Found	Q5ZI36	0
pgp2n.pk006.n18		No Hits Found	Q7Z5S5	2.7e-05
pgp2n.pk006.n23		No Hits Found	Q7Z5S5	0
pgp2n.pk006.p11		No Hits Found	Q98SR2	1.1e-05
pgp2n.pk006.p6		No Hits Found	Q86U90	1e-06
pgp2n.pk007.a12		No Hits Found	Q8IVJ1	0.000514
pgp2n.pk007.a15		No Hits Found	Q8IVJ1	0.000709
pgp2n.pk007.a16		No Hits Found	Q8IVJ1	0
pgp2n.pk007.b23		No Hits Found	Q9PW24	0.000232
pgp2n.pk007.c13		No Hits Found	Q7T180	0.000154
pgp2n.pk007.e15		No Hits Found	P05423	0
pgp2n.pk007.f23		No Hits Found	Q05713	1.1e-05
pgp2n.pk007.f8		No Hits Found	Q6PFG4	8e-06
pgp2n.pk007.g7	NUFIP2	No Hits Found	P43686	0.000425
pgp2n.pk007.k23		No Hits Found	Q8WYK2	0
pgp2n.pk007.l10		No Hits Found	Q5ZME3	6.7e-05
pgp2n.pk007.l24		No Hits Found	Q86UP3	0
pgp2n.pk007.m23		No Hits Found	P33145	6e-06
pgp2n.pk007.n12	RAPGEF2	No Hits Found	Q9ERS1	0
pgp2n.pk007.n14	FOXI2	No Hits Found	Q9ERS1	0
pgp2n.pk007.n8		No Hits Found	Q5RKI9	9.7e-05
pgp2n.pk007.o2		No Hits Found	Q5ZKN0	0.000181
pgp2n.pk007.o5		No Hits Found	NP_005830	0.000842
pgp2n.pk007.o6		No Hits Found	P83038	0.000371
pgp2n.pk007.o7		No Hits Found	P83038	0.000673
pgp2n.pk007.p21	NR4A3	No Hits Found	Q8BU31	3e-06
pgp2n.pk008.a15		No Hits Found	Q969Q1	1e-06
pgp2n.pk008.a4		No Hits Found	XP_034904	0.000871
pgp2n.pk008.b22		No Hits Found	Q53DZ5	0.00057
pgp2n.pk008.c19		No Hits Found	Q9YGL9	3.1e-05
pgp2n.pk008.d15		No Hits Found	Q9BQP6	2e-06
pgp2n.pk008.d16	NALCN	No Hits Found	0	0.000474
pgp2n.pk008.d20		No Hits Found	Q5ZL28	6e-06
pgp2n.pk008.d8		No Hits Found	Q6ZTI7	0.000816
pgp2n.pk008.e15		No Hits Found	Q62425	0.000145
pgp2n.pk008.e23	CBLN2	No Hits Found	Q62425	0
pgp2n.pk008.e24	RUNX1	No Hits Found	Q8BLV3	2.5e-05
pgp2n.pk008.g10	TXNL5	No Hits Found	Q96IY1	0.000207
pgp2n.pk008.h13		No Hits Found	Q969V5	0.00042
pgp2n.pk008.i16	BRD1	No Hits Found	0	0
pgp2n.pk008.i22	PRRX1	No Hits Found	Q8K2W3	4.6e-05
pgp2n.pk008.j16		No Hits Found	Q8K2W3	4.5e-05
pgp2n.pk008.j3		No Hits Found	Q53RC7	2.2e-05
pgp2n.pk008.j4		No Hits Found	NP_848129	0.000771
pgp2n.pk008.k22		No Hits Found	Q90847	0.000493
pgp2n.pk008.m10		No Hits Found	Q8CHG1	0
pgp2n.pk008.m14		No Hits Found	Q7GTU4	4e-06
pgp2n.pk008.m3		No Hits Found	O08590	4.7e-05
pgp2n.pk008.n5		No Hits Found	NP_612361	0.000228
pgp2n.pk008.n9		No Hits Found	NP_005532	0.000493
pgp2n.pk009.a17		No Hits Found	Q5ZM43	0
pgp2n.pk009.a23		No Hits Found	Q96BS2	0
pgp2n.pk009.b12		No Hits Found	Q96BS2	1e-06
pgp2n.pk009.d7		No Hits Found	Q5M7T6	5.8e-05
pgp2n.pk009.e15		No Hits Found	Q9QYL8	1.1e-05
pgp2n.pk009.f1		No Hits Found	NP_079366	0.000272
pgp2n.pk009.f18		No Hits Found	Q5XIH4	0.00012
pgp2n.pk009.f5		No Hits Found	Q5VXA8	0.000916
pgp2n.pk009.g2		No Hits Found	Q5XIH4	0.000315
pgp2n.pk009.i1		No Hits Found	P29373	0
pgp2n.pk009.i19		No Hits Found	Q9Y6X0	6e-05
pgp2n.pk009.j2		No Hits Found	Q8N5I4	9e-06
pgp2n.pk009.l11		No Hits Found	NP_055172	0.000722
pgp2n.pk009.l22		No Hits Found	NP_003556	0.000435
pgp2n.pk009.n5		No Hits Found	Q9NX07	2e-06
pgp2n.pk009.n9		No Hits Found	Q5ZI76	9e-06
pgp2n.pk009.p18		No Hits Found	P97357	1e-06
pgp2n.pk010.a14		No Hits Found	Q8TF30	6e-06
pgp2n.pk010.a4		No Hits Found	P43353	4e-06
pgp2n.pk010.b17	IRF2	No Hits Found	Q5ZLH5	3e-06
pgp2n.pk010.c21	FNBP1	No Hits Found	Q90643	4.7e-05
pgp2n.pk010.d24		No Hits Found	Q5TA68	0
pgp2n.pk010.d6		No Hits Found	Q969S0	0.000296
pgp2n.pk010.f1		No Hits Found	P83510	1e-06
pgp2n.pk010.f17		No Hits Found	XP_035371	0.000201
pgp2n.pk010.f8		No Hits Found	Q5VV43	0
pgp2n.pk010.g4		No Hits Found	Q5VV43	0.000715
pgp2n.pk010.k1		No Hits Found	NP_004548	0.000201
pgp2n.pk010.k12		No Hits Found	Q5DTQ8	0
pgp2n.pk010.k6	SPIN1	No Hits Found	Q9PVL6	0.000637
pgp2n.pk010.k9		No Hits Found	Q5ZLU5	0
pgp2n.pk010.n22		No Hits Found	Q7TSB1	2.4e-05
pgp2n.pk010.o21		No Hits Found	Q9QX61	0
pgp2n.pk010.o3	TADA2L	No Hits Found	O15315	0.000234
pgp2n.pk010.p3		No Hits Found	Q5VU37	0.000855
pgr1c.pk001.f20		No Hits Found	O43819	2e-05
pgr1c.pk001.h8		No Hits Found	Q571I4	7.6e-05
pgr1c.pk001.k3		No Hits Found	Q99PJ8	1e-06
pgr1c.pk001.k9		No Hits Found	Q99PJ8	0
pgr1c.pk001.n17		No Hits Found	Q64467	1e-05
pgr1n.pk001.a12	MET	No Hits Found	Q7Z5E2	0.000644
pgr1n.pk001.d6		No Hits Found	Q5ZKR9	2e-06
pgr1n.pk001.e5		No Hits Found	Q91VT0	5e-06
pgr1n.pk001.f12		No Hits Found	Q9D8L8	0.000176
pgr1n.pk001.i13		No Hits Found	XP_370577	3.5e-05
pgr1n.pk001.j10		No Hits Found	Q543M4	0.000385
pgr1n.pk001.j23		No Hits Found	Q8CHI8	0.000165
pgr1n.pk001.n7		No Hits Found	Q5FVF3	4.9e-05
pgr1n.pk002.b14	KBTBD3	No Hits Found	Q6MG76	1e-06
pgr1n.pk002.b4		No Hits Found	Q2UXN0	0.000202
pgr1n.pk002.b6		No Hits Found	Q2UXN0	0
pgr1n.pk002.b7		No Hits Found	Q2UXN0	0.000202
pgr1n.pk002.e19		No Hits Found	Q7Z4M8	2.2e-05
pgr1n.pk002.f18		No Hits Found	Q62504	0.000133
pgr1n.pk002.f4		No Hits Found	0	7e-06
pgr1n.pk002.j12		No Hits Found	Q5PQR0	3e-06
pgr1n.pk002.j2	CLCN3	No Hits Found	Q5PQR0	0
pgr1n.pk002.j22		No Hits Found	Q5PQR0	0.000103
pgr1n.pk002.k22		No Hits Found	Q16861	3e-06
pgr1n.pk002.m2		No Hits Found	P58418	0.000824
pgr1n.pk002.n14		No Hits Found	Q9NRX2	6e-06
pgr1n.pk002.o2		No Hits Found	Q9HCE2	0
pgr1n.pk003.b19		No Hits Found	NP_150377	0.000245
pgr1n.pk003.c15	SIGLEC7	No Hits Found	Q16861	0
pgr1n.pk003.c9		No Hits Found	Q5ZIT5	0.000104
pgr1n.pk003.d3		No Hits Found	Q54AC3	0.000256
pgr1n.pk003.h11		No Hits Found	P09132	0.000105
pgr1n.pk003.h2		No Hits Found	Q9NRL2	0
pgr1n.pk003.h3	MRPS17	No Hits Found	0	0.000121
pgr1n.pk003.h4		No Hits Found	P48167	0.000366
pgr1n.pk003.i8		No Hits Found	Q5ZHQ2	7e-06
pgr1n.pk003.k16		No Hits Found	Q69ZA1	0.000854
pgr1n.pk003.l21		No Hits Found	O42124	3.4e-05
pgr1n.pk003.m3	ESRRG	No Hits Found	Q4FK57	0.000435
pgr1n.pk003.o12		No Hits Found	O35638	0.000294
pgr1n.pk003.p6		No Hits Found	P38435	1e-06
pgr1n.pk004.b8	C7orf11	No Hits Found	Q9I8A0	0.000155
pgr1n.pk004.d21		No Hits Found	Q67BJ3	0.000489
pgr1n.pk004.e18		No Hits Found	NP_150285	0
pgr1n.pk004.f12		No Hits Found	Q96PZ0	2e-05
pgr1n.pk004.f13		No Hits Found	Q96PZ0	0.000911
pgr1n.pk004.f15		No Hits Found	Q5JVB0	1e-06
pgr1n.pk004.f16	TSPAN5	No Hits Found	Q5JVB0	1.2e-05
pgr1n.pk004.h17		No Hits Found	Q15131	1e-06
pgr1n.pk004.p4		No Hits Found	Q5DTH4	2.1e-05
pgr1n.pk004.p5		No Hits Found	Q5DTH4	0.000392
pgr1n.pk005.d22	CYP4F11	No Hits Found	Q9H040	0.0001
pgr1n.pk005.g7		No Hits Found	Q5ZK62	0.000167
pgr1n.pk005.l4		No Hits Found	0	0
pgr1n.pk005.m19		No Hits Found	Q9JJA4	5.7e-05
pgr1n.pk005.n3		No Hits Found	Q9UNH6	0
pgr1n.pk005.o14		No Hits Found	Q7T2Z5	0.000659
pgr1n.pk005.p9	RALGPS2	No Hits Found	O15065	0.000148
pgr1n.pk006.a3		No Hits Found	Q5ZIM5	0.000583
pgr1n.pk006.c23		No Hits Found	Q9BSH3	0
pgr1n.pk006.e5		No Hits Found	Q5F3V0	1.5e-05
pgr1n.pk006.e7	KIAA0892	No Hits Found	Q5F3V0	9.4e-05
pgr1n.pk006.o4	EEF2	No Hits Found	0	3e-05
pgr1n.pk007.e24		No Hits Found	Q6DGF9	1.2e-05
pgr1n.pk007.h10		No Hits Found	P52701	7e-05
pgr1n.pk007.o22		No Hits Found	Q8NFQ0	0
pgr1n.pk007.o6		No Hits Found	Q8NFQ0	0.000293
pgr1n.pk008.a21		No Hits Found	Q32M52	0.000122
pgr1n.pk008.b11		No Hits Found	Q9W7F9	5e-06
pgr1n.pk008.b8		No Hits Found	Q5ZHT0	1.7e-05
pgr1n.pk008.c15		No Hits Found	Q9Y2B2	0.000351
pgr1n.pk008.i24		No Hits Found	Q96PY5	0
pgr1n.pk008.j21		No Hits Found	0	0.000944
pgr1n.pk008.j4		No Hits Found	Q71BV1	4e-06
pgr1n.pk008.l2		No Hits Found	Q02543	0.000794
pgr1n.pk008.m19		No Hits Found	Q9P2D0	4e-06
pgr1n.pk008.m6		No Hits Found	Q5VU37	3e-06
pgr1n.pk008.n14	TMEM64	No Hits Found	Q5TBV0	0.00096
pgr1n.pk008.o9		No Hits Found	Q9D8Y3	7e-06
pnfb.pk0002.b1		No Hits Found	Q02543	0.000789
pnfb.pk0002.g9		No Hits Found	NP_919269	0.000397
pnfb.pk0003.g10		No Hits Found	XP_375434	7.8e-05
pnfb.pk0006.e11	COL5A1	No Hits Found	0	9e-05
pnfb.pk0007.e5		No Hits Found	Q7ZZK3	0.000913
pnfb.pk0007.h7		No Hits Found	Q16394	0.000362
pnfb.pk0010.a11		No Hits Found	0	1e-05
pnfb.pk0010.c6		No Hits Found	Q5ZII8	1.2e-05
pnfb.pk0010.e11		No Hits Found	Q5ZM80	4e-05
pnfb.pk0010.e12		No Hits Found	Q5ZM80	0.000834
pnl1s.pk001.b11	VPS26A	No Hits Found	0	0.000314
pnl1s.pk001.b5	ELOVL5	No Hits Found	Q90WA9	0
pnl1s.pk001.g3		No Hits Found	Q96T52	2.7e-05
pnl1s.pk001.g4		No Hits Found	Q96T52	0.000277
pnl1s.pk001.h12		No Hits Found	Q9UHH9	0.00018
pnl1s.pk002.e10		No Hits Found	XP_371309	0.000169
pnl1s.pk002.g7		No Hits Found	Q53XB8	0
pnlb.pk0001.b3		No Hits Found	NP_115812	0.000457
pnlb.pk0001.b5		No Hits Found	P63149	0.000171
pnlb.pk0001.g6		No Hits Found	O60427	0.0002
pnlb.pk0001.h7		No Hits Found	O60427	0.000262
pnlb.pk0002.g1		No Hits Found	XP_377305	0
pnlb.pk0007.a4		No Hits Found	Q5ZK81	5e-06
pnlb.pk0007.f4	WDR20	No Hits Found	Q68ED3	0
pnlb.pk0007.h1		No Hits Found	P10184	4e-06
pgf2c.pk001.o3		Nonspecific lipid-transfer protein, mitochondrial precursor (NSL-TP) (Sterol carrier protein 2) (SCP-2) (Sterol carrier protein X) (SCP-X) (SCPX)	Q07598	0
pgf2n.pk001.c2	ALG3	Not56 (D. melanogaster)-like protein	Q92685	6e-05
pgf2n.pk001.k22	NOTCH2	Notch2	Q98UI4	1.3e-05
pgp2n.pk003.k10	NOTCH2	Notch2	Q98UI4	1e-06
pgp1n.pk013.k1	ACAD9	NPD002 protein	Q5ZJ68	2.7e-05
pgp2n.pk006.e13	CSDE1	NRAS-related gene; upstream of NRAS	Q5F3I2	0
pgp2n.pk002.c12	NRD1	NRD1 convertase	Q5ZMI8	0
pgf1n.pk005.i12	SYNCRIP	NS1-associated protein 1	O60506	0.000338
pgp1c.pk003.n17	SGSH	N-sulfoglucosamine sulfohydrolase (sulfamidase)	P51688	0
pgp2n.pk005.b6		NTR	Q6SPF0	1e-06
pgp2n.pk005.c5	CACNA1B	N-type calcium channel alpha-1B cdB1 variant	Q9PUM6	0.000596
pgp2n.pk006.e22		nuclear calmodulin-binding protein	Q98SE2	0.0001
pgr1n.pk006.b6	NCBP1	nuclear cap binding protein subunit 1, 80kDa; nuclear cap binding protein, 80kD; nuclear cap binding protein 1, 80kD; nuclear cap binding protein subunit 1, 80kD	Q5ZJZ6	1e-06
pgf1n.pk003.n17	NCBP2	nuclear cap binding protein subunit 2, 20kDa; NCBP interactingprotein 1; nuclear cap binding protein subunit 2, 20kD	Q3UCB5	0.000349
pgf1n.pk009.g12	NFKB1	nuclear factor NF-kB1	O13075	0.000787
pgp2n.pk009.j16	NFE2L1	nuclear factor, erythroid derived 2,-like 1	Q5ZL67	3e-05
pgp2n.pk007.a23		Nuclear pore complex protein Nup153 (Nucleoporin Nup153) (153 kDanucleoporin)	Q80WR0	0.000848
pgf2n.pk001.e23	NSD1	nuclear receptor binding SET domain protein 1; androgen receptor-associated coregulator 267	Q9H6B5	2e-06
pgf1n.pk007.k15	TBL1X	nuclear receptor co-repressor/HDAC3 complex subunit; TBL1-related protein 1	Q9BZK7	0.000314
pgl1n.pk004.g18		Nuclear RNA export factor 1 (Tip associating protein) (Tip-associated protein) (mRNA export factor TAP)	Q9UBU9	0.000109
pgp2n.pk002.l23		Nuclear RNA export factor 1 (Tip associating protein) (Tip-associated protein) (mRNA export factor TAP)	Q9UBU9	0.000571
pgl1n.pk006.b9		nuclear transcription factor Y, gamma; CCAAT-binding transcription factor subunit C; transactivator HSM-1; histone H1 transcription factor large subunit 2A	NP_055038	0.000384
pgp2n.pk004.g4		nuclear transcription factor Y, gamma; CCAAT-binding transcription factor subunit C; transactivator HSM-1; histone H1 transcription factor large subunit 2A	NP_055038	8.8e-05
pgp1n.pk001.a19		Nuclear ubiquitous casein and cyclin-dependent kinases substrate	P08998	0.000342
pgp1n.pk007.m2		nucleolar protein family A, member 3; homolog of yeast Nop10p;hypothetical protein Nop10p	Q9CQS2	0
pgp1n.pk012.f1	NCL	Nucleolin (Protein C23)	P15771	0.000678
pgp1n.pk012.p21	NUP54	nucleoporin 54kDa	P70582	2e-06
pgm2n.pk008.h15	NUP35	nucleoporin Nup35	Q8NFH5	6.8e-05
pgp1n.pk014.d14	NUP37	nucleoporin Nup37	Q8NFH4	0.000778
pgp1n.pk003.c23	NME2	nucleoside diphosphate kinase	O57535	0.000563
pgl1n.pk005.o10		Nucleoside diphosphate kinase, mitochondrial precursor (NDP kinase,mitochondrial) (NDK)	NP_005000	3e-06
pgp1n.pk005.p15	NAP1L1	nucleosome assembly protein 1-like 1; nucleosome assembly protein-1	Q6P769	4.7e-05
pgp2n.pk003.o11		ORF2	Q6S5B0	4.5e-05
pgp2n.pk004.g5	NPNT	ORF2	Q789D2	0.000439
pgp2n.pk005.n9		ORF2	Q789D2	3e-06
pgr1n.pk007.e3		origin recognition complex protein 1	NP_004144	0.000119
pgf2n.pk006.b16	ORC3L	origin recognition complex, subunit 3 (yeast homolog)-like	Q5ZJG6	0
pgp2n.pk008.m16		OSJNBa0029H02.25	Q90850	0.000725
pgp1n.pk010.g7	TNFRSF11B	osteoprotegerin precursor; tumor necrosis factor receptor superfamily, member 11b; osteoprotegerin; osteoclastogenesis inhibitory factor	Q4F9K2	0.000446
pgm2n.pk003.g7		OTT-MAL	NP_065882	0.00033
pgp1n.pk002.i22		ovary-specific MOB-like protein	Q9Y5K8	0.000179
pco1c.pk001.p5		OVOSTATIN PRECURSOR (OVOMACROGLOBULIN)	NP_000005	9.2e-05
pgf2c.pk001.l6	TF	Ovotransferrin precursor (Conalbumin) (Allergen Gal d 3) (Gal d III) (Serum transferrin)	Q4ADJ7	0.00059
pgm2n.pk002.d3	OSBPL1A	oxysterol binding protein-like 1A; cDNA sequence AB017026	Q673L8	0.000712
pgp2n.pk004.o6	OSBP	Oxysterol-binding protein 1	Q3B7Z2	5e-06
pgf2n.pk006.k17	OSBPL10	oxysterol-binding protein-like protein 10	Q8R2T7	1e-06
pgm2n.pk011.p13		oxysterol-binding protein-like protein 7	Q8WXP9	6e-06
pgm2n.pk013.f17	PRRX1	Paired mesoderm homeobox protein 1 (Homeobox protein MHOX) (GMHOX)(Homeobox protein PRX-1)	Q05437	3.1e-05
pgf1n.pk002.e11	PANK3	pantothenate kinase 3; pantothenic acid kinase	Q7RTX4	8.4e-05
pgf2n.pk006.h7		PCAF associated factor 65 beta; TAF5-like RNA polymerase II,p300/CBP-associated factor (PCAF)-associated factor, 65kD	O75529	0.000283
pgp1c.pk001.m4		peanut-like 1; septin HCDCREL-1	NP_002679	4.7e-05
pgp2n.pk008.c13	PCNX	pecanex homolog; pecanex-like 1; likely ortholog of mouse pecanex homolog (Drosophila)	Q96RV3	4.1e-05
pgp1n.pk003.m6	PEF1	peflin	Q9UBV8	4e-06
pgm2n.pk006.n24		penicillin-binding protein 1A	NP_079216	2e-06
pgm2n.pk011.j19	PAM	peptidyl-glycine alpha-amidating monooxygenase precursor (EC 1.14.17.3)	P14925	0
pgr1n.pk001.l19		peptidylprolyl isomerase (cyclophilin)-like 2 isoform b;cyclophilin-like protein CyP-60; peptidylprolylcis-trans isomerase	Q5ZJH3	5e-06
pgp2n.pk003.n1	PPIE	peptidylprolyl isomerase E (cyclophilin E); peptidyl-prolylcis-trans isomerase E	Q32Q72	0.000554
pgp2n.pk007.i9	PPIF	peptidylprolyl isomerase F; cyclophilin D; Peptidyl-prolylcis-trans isomerase; rotamase; cyclophilin F	Q5ZMJ0	0.000234
pgp1n.pk008.i5	PPIG	peptidyl-prolyl isomerase G (cyclophilin G); Clk-associating RS-cyclophilin	Q13427	4.4e-05
pgm2n.pk011.i17	PPIG	peptidyl-prolyl isomerase G (cyclophilin G); Clk-associatingRS-cyclophilin	Q504N1	7.4e-05
pgf1n.pk010.l16	TSPO	PERIPHERAL-TYPE BENZODIAZEPINE RECEPTOR (PBR) (PKBS)(ISOQUINOLINE-BINDING PROTEIN) (IBP)	Q541E3	1e-06
pgm2n.pk009.c17	HSPG2	perlecan (heparan sulfate proteoglycan 2)	Q6KDZ1	0.000191
pgl1n.pk011.m2		Peroxin-5	NP_000310	0.000489
pgf1n.pk012.a9	PEX16	peroxisomal biogenesis factor 16 isoform 1; peroxisome biogenesis factor 16; peroxin 16	Q9Y5Y5	0.000119
pgp2n.pk005.g12	SLC25A24	peroxisomal Ca-dependent solute carrier - rabbit	Q6PJJ9	0.00032
pgp2n.pk006.p2		peroxisome biogenesis factor 10 isoform 2; peroxin 10; peroxisomeassembly protein 10	O60683	5e-06
pgl1n.pk012.f9		peroxisome biogenesis factor 13	Q92968	8.4e-05
pgr1n.pk008.p22	PPARD	peroxisome proliferator-activated receptor beta	Q9I8W3	9e-05
pgr1n.pk003.o11	PES1	pescadillo homolog 1, containing BRCT domain; pescadillo (zebrafish) homolog 1, containing BRCT domain	O00541	0.000252
pgf1n.pk006.p3		phosphate cytidylyltransferase 2, ethanolamine	Q6IBM3	8e-06
pft1c.pk004.e9	PEBP1	Phosphatidylethanolamine-binding protein (PEBP) (Basic cytosolic 21kDa protein)	P30086	0.000989
pgl1n.pk009.d3		phosphatidylinositol (4,5)bisphosphate 5-phosphatase homolog	Q6ZTH6	0.000153
pgp2n.pk010.g8	PIK3R3	phosphatidylinositol 3-kinase p55 gamma regulatory subunit	Q8N381	4.1e-05
pgf1n.pk007.k3		Phosphatidylinositol 3-kinase regulatory alpha subunit (PI3-kinasep85-alpha subunit) (PtdIns-3-kinase p85-alpha) (PI3K)	Q4VBZ7	0
pgf1n.pk009.i1	PIK3CB	phosphatidylinositol 3-kinase, catalytic, beta polypeptide	Q5F4A2	0.000675
pgf2n.pk006.k10	PIGB	phosphatidylinositol glycan, class B	Q92521	5e-05
pgm2n.pk004.n8	PIP5K2A	phosphatidylinositol-4-phosphate 5-kinase type II alpha; 1-phosphatidylinositol-4-phosphate kinase; diphosphoinositide kinase; PtdIns(4)P-5-kinase B isoform; 1-phosphatidylinositol-4-phosphate-5-kinase isoform C; type II phosphatidylinositol-4-phosphate 5	Q5F356	0
pgf1n.pk009.g14	PLA1A	phosphatidylserine-specific phospholipase A1alpha	Q86WX6	0.000449
pgm2n.pk007.k4	PDE7A	phosphodiesterase 7A isoform a	Q13946	0
pgp1n.pk003.n14	PCK1	phosphoenolpyruvate carboxykinase	NP_004554	0
pgr1n.pk001.f1	PCK1	Phosphoenolpyruvate carboxykinase, cytosolic (Phosphoenolpyruvate carboxylase) (PEPCK-C)	P05153	0.000326
pgf2n.pk004.h9		phosphofructokinase	NP_002617	0.000267
pgp2n.pk002.g16		phosphofructokinase	NP_002617	1.7e-05
pgm2n.pk011.j6	PFKP	phosphofructokinase, platelet; Phosphofructokinase, platelet type	Q5VSR8	1e-06
pco1c.pk001.e13	PGM5	phosphoglucomutase 5	Q5VYV3	0
pgm2n.pk007.c3	PLAA	phospholipase A2-activating protein; phospholipase A2 activating protein	Q9UF53	4.9e-05
pgp2n.pk002.b19	PLCD3	phospholipase C delta 4	Q3UME8	0.000523
[truncated: 1,199 more rows]
