# Supplementary material for: Transcriptional analysis of abdominal fat in genetically fat and lean chickens reveals adipokines, lipogenic genes and a link between hemostasis and leanness
Source: BMC Genomics. 2013 Aug 16;14:557. doi: 10.1186/1471-2164-14-557 (PMC3765218; doi:10.1186/1471-2164-14-557)
Supplement: Additional file 4 — IPA summary of DE genes related to diseases and disorders. A Microsoft Excel file containing six work sheets. “Overall IPA Summary” presents a synopsis of functionally annotated diseases and disorders in abdominal fat of FL-LL chickens. This work sheet provides information on IPA functional annotation, P-value for over-representation of DE genes, a list of genes and the number of genes assigned to each biological function. Five worksheets provide annotation of DE genes listed in “Overall IPA Summary”. Each worksheet provides the Entrez protein ID, gene symbol and log2 ratio for functionally annotated groups of genes. [file 1471-2164-14-557-S4.xlsx]

## Sheet: Overall IPA Summary
IPA Biological Function	p-Value	List of Genes	# Genes
Developmental Disorder
Inborn error of metabolism	1.27E-06	ADSL,ALB,APP,BUB3,CASP1,COX3,DLD,EFEMP1,FSHR,GBA,GBA2,GLA,GYS1,HEXB,HPD,HPS1,LRP1,ND6,NPC2,PAH,PDHA1,PHYH,PSAP,PYGL,QDPR,SCO1,SERPINA1,SPHK1,THRB,TUBA1A,TUBA3C/TUBA3D,TUBA4A,TUBD1	33
Hereditary Disorder
Inborn error of metabolism	1.27E-06	ADSL,ALB,APP,BUB3,CASP1,COX3,DLD,EFEMP1,FSHR,GBA,GBA2,GLA,GYS1,HEXB,HPD,HPS1,LRP1,ND6,NPC2,PAH,PDHA1,PHYH,PSAP,PYGL,QDPR,SCO1,SERPINA1,SPHK1,THRB,TUBA1A,TUBA3C/TUBA3D,TUBA4A,TUBD1	33
Huntington's disease	4.71E-03	A2M,AEBP1,ATP2A1,ATP2B2,BHLHE40,CASP1,CFLAR,CHRNA4,CYC1,CYCS,ETV5,HSPA5,ID4,IVNS1ABP,LAMB1,LDHB,NTRK2,PENK,PRB1/PRB2,RAB3A,RAP1GAP,RBP4,RERE,RFX4,SCN2B,SEPT6,SERPINA1,SERPINI1,SLIRP,SSR3,TOP1,TUBA1A,USP2,XRCC6,ZNF385B	35
Type III hyperlipidemia	1.53E-02	A2M,APP,FGA	3
Inflammatory Disease
Systemic inflammatory response syndrome	4.39E-06	A2M,ALB,CASP1,CD163,F2,LRP1,PLG	7
Metabolic Disease
Inborn error of metabolism	1.27E-06	ADSL,ALB,APP,BUB3,CASP1,COX3,DLD,EFEMP1,FSHR,GBA,GBA2,GLA,GYS1,HEXB,HPD,HPS1,LRP1,ND6,NPC2,PAH,PDHA1,PHYH,PSAP,PYGL,QDPR,SCO1,SERPINA1,SPHK1,THRB,TUBA1A,TUBA3C/TUBA3D,TUBA4A,TUBD1	33
Hypercholesterolemia	8.64E-03	ACAT2,APP,F2,FABP1,THRB	5
Type III hyperlipidemia	1.53E-02	A2M,APP,FGA	3
Organismal Injury and Abnormalities
Bleeding	5.11E-03	AGT,APP,CFLAR,CHRNA4,COL1A1,CXADR,F2,FGA,FSHR,LAMC1,LLGL1,LOX,LRP1,MYL1,PGLYRP2,PLG,PROC,RB1,SERPINA1,SPHK1,THBS2,UNC13D,VIPR1	23
Blood clot	1.56E-03	COL1A1 ,CPB2,F2,PLG,PROC,PTPN1,STIM1,TMPRSS6	8

## Sheet: Developmental Disorder
IPA Inborn Error in Metabolism
Protein ID	Genes Symbol	Log2 Ratio
NP_000017	ADSL	0.283
NP_004716	BUB3	0.177
O42284	CASP1	0.291
NP_000136	FSHR	0.306
Q4VX22	GBA	0.164
NP_065995	GBA2	0.199
NP_002094	GYS1	0.304
NP_000186	HPS1	0.158
NP_000268	PAH	0.413
NP_002854	PYGL	0.36
NP_000311	QDPR	0.275
Q91ZN3	SPHK1	0.163
NP_000452	THRB	0.388
NP_000468	ALB	-0.44
NP_958816	APP	-0.287
NP_006921.1	COX3	-0.336
NP_000099	DLD	-0.145
Q541U7	EFEMP1	-0.137
NP_000160	GLA	-0.763
NP_000512	HEXB	-0.459
NP_002141	HPD	-1.416
NP_002323	LRP1	-0.241
Q7GTU4	ND6	-0.314
NP_006423	NPC2	-0.23
NP_000275	PDHA1	-0.412
NP_006205	PHYH	-0.642
NP_002769	PSAP	-0.527
NP_004580	SCO1	-0.351
Q53XB8	SERPINA1	-0.811
NP_006000	TUBA1A	-0.405
NP_525125	TUBA3C/TUBA3D	-0.29
NP_005991	TUBA4A	-0.392
NP_057345	TUBD1	-0.221
Up-regulated in FL
Up-regulated in LL

## Sheet: Hereditary Disorder
IPA Category: Huntington's disease
Protein ID	Genes Symbol	Log2 Ratio
NP_001120	AEBP1	0.456
NP_775293	ATP2A1	0.861
NP_001674	ATP2B2	0.35
NP_003661	BHLHE40	0.637
O42284	CASP1	0.291
NP_003870	CFLAR	0.259
NP_000735	CHRNA4	0.353
NP_061820	CYCS	0.165
NP_004445	ETV5	0.192
NP_001537	ID4	0.306
NP_006460	IVNS1ABP	0.584
NP_002282	LAMB1	0.348
NM_204177.1	LDHB	0.338
NP_006171	NTRK2	0.431
NP_006202	PENK	0.256
NP_002876	RAP1GAP	0.309
NP_036234	RERE	0.296
NP_115880	RFX4	0.383
NP_055944	SEPT6	0.333
NP_112487	SLIRP	0.36
NP_003277	TOP1	0.478
NP_001460	XRCC6	0.519
NP_000005	A2M	-0.92
NP_001907	CYC1	-0.96
NP_005338	HSPA5	-0.223
NP_005030	PRB1/PRB2	-0.894
NP_002857	RAB3A	-0.715
NP_006735	RBP4	-1.22
NP_004579	SCN2B	-0.467
Q53XB8	SERPINA1	-0.811
Q90935	SERPINI1	-0.296
NP_009038	SSR3	-0.239
NP_006000	TUBA1A	-0.405
NP_741994	USP2	-0.581
NP_689733	ZNF385B	-0.42
Type III Hyperlipidemia
Protein ID	Genes Symbol	Log2 Ratio
NP_000005	A2M	-0.92
NP_958816	APP	-0.287
NP_000499	FGA	-1.383
Up-regulated in FL
Up-regulated in LL

## Sheet: Inflammatory Disease
IPA Category: Systemic Inflammatory Response Syndrome
Protein ID	Genes Symbol	Log2 Ratio
O42284	CASP1	0.291
NP_000005	A2M	-0.92
NP_000468	ALB	-0.44
NP_004235	CD163	-0.415
NP_000497	F2	-0.885
NP_002323	LRP1	-0.241
NP_000292	PLG	-0.837
Up-regulated in FL
Up-regulated in LL

## Sheet: Metabolic Disease
IPA Category: Hypercholesterolemia
Protein ID	Genes Symbol	Log2 Ratio
NP_000452	THRB	0.388
NP_005882	ACAT2	-0.444
NP_958816	APP	-0.287
NP_000497	F2	-0.885
NP_001434	FABP1	-1.29
Up-regulated in FL
Up-regulated in LL

## Sheet: Organismal Injury and Abnormal
IPA Functional Category: Organismal Injury and Abnormal Bleeding
Protein ID	Genes Symbol	Log2 Ratio
NP_000020	AGT	0.261
NP_003870	CFLAR	0.259
NP_000735	CHRNA4	0.353
NP_000136	FSHR	0.306
NP_002284	LAMC1	0.471
NP_004131	LLGL1	0.44
NP_524146	MYL1	1.569
NP_000312	RB1	0.4
Q91ZN3	SPHK1	0.163
NP_954712	UNC13D	0.724
Q9IBG2	VIPR1	0.368
NP_958816	APP	-0.287
NP_000079	COL1A1	-0.842
P78310	CXADR	-0.177
NP_000497	F2	-0.885
NP_000499	FGA	-1.383
NP_002308	LOX	-0.226
NP_002323	LRP1	-0.241
NP_443122	PGLYRP2	-0.624
NP_000292	PLG	-0.837
NP_000303	PROC	-0.47
Q53XB8	SERPINA1	-0.811
P35440	THBS2	-0.222
IPA Functional Category: Blood clot
Protein ID	Genes Symbol	Log2 Ratio
NP_003147	STIM1	0.196
NP_000079	COL1A1	-0.842
NP_001863	CPB2	-0.512
NP_000497	F2	-0.885
NP_000292	PLG	-0.837
NP_000303	PROC	-0.47
NM_002827	PTPN1	-0.48
NP_705837	TMPRSS6	-0.563
Up-regulated in FL
Up-regulated in LL
