# Supplementary material for: Transcriptional analysis of abdominal fat in genetically fat and lean chickens reveals adipokines, lipogenic genes and a link between hemostasis and leanness
Source: BMC Genomics. 2013 Aug 16;14:557. doi: 10.1186/1471-2164-14-557 (PMC3765218; doi:10.1186/1471-2164-14-557)
Supplement: Additional file 5 — IPA canonical pathways in abdominal fat of FL and LL chickens. A Microsoft Excel file containing a single worksheet “Canonical Pathways”. The top of the worksheet provides the canonical pathway, P-value associated with over-representation and ratio (number of genes present in dataset/number of known genes assigned to that pathway in the Ingenuity® Knowledge Base. Below the summary, a table for each canonical pathway provides the gene symbol and log2 expression ratio (FL/LL). [file 1471-2164-14-557-S5.xlsx]

## Sheet: Canonical Pathways
Canonical Pathways in Abdominal Fat of FL and LL Chickens
Pathway	P-value	Ratio (Present/Known)
Coagulation System	6.42e-05	7/38 (0.184)
Acute Phase Response Signaling	0.000132	15/177 (0.085)
Intrinsic Prothrombin Activation Pathway	0.000145	6/32 (0.188)
Coagulation System
Gene Symbol	Log2 Ratio
PROC	-0.47
SERPINA1	-0.811
PLG	-0.837
F2	-0.885
F9	-0.591431
A2M	-0.92
SERPIND1	-1.003
FGA	-1.383
Acute Phase Response Signaling
Gene Symbol	Log2 Ratio
AGT	0.261
NRAS	0.163
MRAS	0.127
A2M	-0.92
ALB	-0.44
CFB	-0.577
F2	-0.885
FGA	-1.383
ITIH2	-0.668
PLG	-0.837
PROC	-0.47
RBP4	-1.22
RBP7	-0.705
SERPINA1	-0.811
SERPIND1	-1.003
TRAF2	-0.27
Intrinsic Prothrombin Activation Pathway
Gene Symbol	Log2 Ratio
COL10A1	0.249
COL5A3	-0.372
PROC	-0.47
COL1A1	-0.842
F2	-0.885
FGA	-1.383
Up-regulated in FL
Up-regulated in LL
