# Supplementary material for: Transcriptional analysis of abdominal fat in genetically fat and lean chickens reveals adipokines, lipogenic genes and a link between hemostasis and leanness
Source: BMC Genomics. 2013 Aug 16;14:557. doi: 10.1186/1471-2164-14-557 (PMC3765218; doi:10.1186/1471-2164-14-557)
Supplement: Additional file 6 — IPA annotated DE genes in their molecular and cellular function. This Microsoft Excel file contains two worksheets: “IPA Summary” presents nine functional categories of DE genes found in abdominal fat of the FL and LL chickens that are related to “Lipid Metabolism”. This worksheet provides the biological function, P-values of over-representation, the number of genes, and a gene list for each functional category. Four of the functionally annotated groups (bold type) are expanded in the second worksheet “Lipid Metabolism” to include protein ID, gene symbol, and log2 expression ratio (FL/LL). [file 1471-2164-14-557-S6.xlsx]

## Sheet: IPA Summary
IPA Functional Category: Lipid Metabolism
Functional Annotation	p-Value	# Genes	List of DE Genes
concentration of lipid	2.88E-03	40	ACAT2,ADH1C,AEBP1,AGT,ALB,APP,ATXN2,CERS2,CXCL12 ,CYP2E1,DIO1,NR5A1,NTRK2,OSTalpha,PDE3B,PHGDH,PHYH,PLG,PLTP,PRKCI,PSAP,PTPN1,SEC14L2,SPHK1,STARD3,THRB,TXLNA
synthesis of lipid	2.19E-03	37	ACAT2,ADH1C,ADH5,AGT,ALB,ANG,APP,CASP1,CERS2,CNBP,CXCL12,CYP2E1,DLD,F2,FABP1,FASN,FDXR,FSHR,GBA,GDF9,GLA,HEXB,HSD17B2,HSD17B7,INPP5E,NR5A1,ODC1,PLG,PLTP,PRPF19,RGS3,SEC14L2,SERINC2,SERPINA1,SPHK1,STARD3,TLR3
accumulation of lipid	8.03E-04	18	ACAT2,AGT,APP,CXCL12,F2,FABP1,FSHR,GBA,GBA2,GLA,GSK3B,HEXB,NPC2,ODC1,PLTP,PSAP,PTPN1,RB1
steroid metabolism	6.71E-04	18	AACS,AGT,AKR1B10,APP,CNBP,CYP2E1,FSHR,GBA2,GDF9,HSD17B7,KCNMA1,MSMO1,NR5A1,PLG,PLTP,SEC14L2,SERPINA1,STARD3
synthesis of steroid	1.53E-03	16	ACAT2,AGT,APP,CNBP,FDXR,FSHR,GDF9,HSD17B2,HSD17B7,NR5A1,ODC1,PLG,PLTP,SEC14L2,SERPINA1,STARD3
steroidogenesis	4.80E-04	15	ACAT2,AGT,APP,CNBP,FSHR,GDF9,HSD17B2,HSD17B7,NR5A1,PLG,PLTP,SEC14L2,SERPINA1,STARD3,TLR3
oxidation of lipid	1.29E-02	12	ADH1C,ADH5,AOX1,APP,CYCS,CYP2E1,FABP1,HSD17B2,HSD17B6,IRS1,NT5C2,PHYH
transport of lipid	5.90E-03	12	ALB,F2,FABP1,LRP1,NPC2,NTRK2,OSTalpha,PITPNC1,PLTP,PSAP,RBP4,SLCO1A2
metabolism of retinoid	1.74E-02	5	ADH1C,ADH5,CYP2E1,RARRES2,RBP4

## Sheet: Lipid Metabolism
IPA Sub-Categories: Lipid Metabolism
Oxidation of lipid
Protein ID	Genes Symbol	Log Ratio
NP_061820	CYCS	0.165
NP_000660	ADH1C	-0.854
NP_000662	ADH5	-0.394
NP_001150	AOX1	-0.283
NP_958816	APP	-0.287
NP_000764	CYP2E1	-0.848
NP_001434	FABP1	-1.29
NP_002144	HSD17B2	-0.449
NP_003716	HSD17B6	-0.251
NM_005544	IRS1	-0.274
NP_036361	NT5C2	-0.296
NP_006205	PHYH	-0.642
Transport of lipid
Protein ID	Genes Symbol	Log Ratio
NP_006171	NTRK2	0.431
NP_036549	PITPNC1	0.204
NP_006218	PLTP	0.307
NP_000468	ALB	-0.44
NP_000497	F2	-0.885
NP_001434	FABP1	-1.29
NP_002323	LRP1	-0.241
NP_006423	NPC2	-0.23
NP_689885	OSTA	-0.732
NP_002769	PSAP	-0.527
NP_006735	RBP4	-1.22
NP_602307	SLCO1A2	-0.498
Synthesis of lipid
Protein ID	Genes Symbol	Log Ratio
NP_000020	AGT	0.261
O42284	CASP1	0.291
NP_859530	CERS2	0.317
NP_003409	CNBP	0.413
P12276	FASN	0.44
NP_000136	FSHR	0.306
Q4VX22	GBA	0.164
NP_005251	GDF9	0.437
NP_057455	HSD17B7	0.245
NP_063945	INPP5E	0.389
O42102	NR5A1	0.3
NP_006218	PLTP	0.307
Q9UMS4	PRPF19	0.18
NP_060260	RGS3	0.443
Q5EBD0	SEC14L2	0.397
Q91ZN3	SPHK1	0.163
NP_006795	STARD3	0.505
NP_003256	TLR3	0.377
NP_005882	ACAT2	-0.444
NP_000660	ADH1C	-0.854
NP_000662	ADH5	-0.394
NP_000468	ALB	-0.44
NP_001136	ANG	-1.325
NP_958816	APP	-0.287
Q6T7B9	CXCL12	-0.12
NP_000764	CYP2E1	-0.848
NP_000099	DLD	-0.145
NP_000497	F2	-0.885
NP_001434	FABP1	-1.29
NM_004110	FDXR	-0.351
NP_000160	GLA	-0.763
NP_000512	HEXB	-0.459
NP_002144	HSD17B2	-0.449
NP_002530	ODC1	-0.214
NP_000292	PLG	-0.837
Q5ZJZ8	SERINC2	-0.201
Q53XB8	SERPINA1	-0.811
Metabolism of /or response to retinoids
Protein ID	Genes Symbol	Log Ratio
NP_000660	ADH1C	-0.854
NP_000662	ADH5	-0.394
NP_000764	CYP2E1	-0.848
NP_002880	RARRES2	-0.403
NP_006735	RBP4	-1.22
